# Supplementary material for: When and where? Day-night alterations in wild boar space use captured by a generalized additive mixed model
Source: PeerJ. 2024 Jun 12;12:e17390. doi: 10.7717/peerj.17390 (PMC11179635; doi:10.7717/peerj.17390)
Supplement: Supplemental Information 5 [file peerj-12-17390-s005.csv]

site	date	fsuntime1	ndays	count	suntime1	datef	long	lat
4	2018-09-08	0	1	0	0	2018-09-08	4.69	50.792
4	2018-09-08	0.261799387799149	1	0	0.261799387799149	2018-09-08	4.69	50.792
4	2018-09-08	0.523598775598299	1	0	0.523598775598299	2018-09-08	4.69	50.792
4	2018-09-08	0.785398163397448	1	0	0.785398163397448	2018-09-08	4.69	50.792
4	2018-09-08	1.0471975511966	1	0	1.0471975511966	2018-09-08	4.69	50.792
4	2018-09-08	1.30899693899575	1	0	1.30899693899575	2018-09-08	4.69	50.792
4	2018-09-08	1.5707963267949001	1	0	1.5707963267949001	2018-09-08	4.69	50.792
4	2018-09-08	1.83259571459405	1	0	1.83259571459405	2018-09-08	4.69	50.792
4	2018-09-08	2.0943951023932	1	0	2.0943951023932	2018-09-08	4.69	50.792
4	2018-09-08	2.35619449019234	1	0	2.35619449019234	2018-09-08	4.69	50.792
4	2018-09-08	2.61799387799149	1	0	2.61799387799149	2018-09-08	4.69	50.792
4	2018-09-08	2.87979326579064	1	0	2.87979326579064	2018-09-08	4.69	50.792
4	2018-09-08	3.14159265358979	1	0	3.14159265358979	2018-09-08	4.69	50.792
4	2018-09-08	3.40339204138894	1	0	3.40339204138894	2018-09-08	4.69	50.792
4	2018-09-08	3.66519142918809	1	0	3.66519142918809	2018-09-08	4.69	50.792
4	2018-09-08	3.92699081698724	1	0	3.92699081698724	2018-09-08	4.69	50.792
4	2018-09-08	4.18879020478639	1	0	4.18879020478639	2018-09-08	4.69	50.792
4	2018-09-08	4.45058959258554	1	0	4.45058959258554	2018-09-08	4.69	50.792
4	2018-09-08	4.71238898038469	1	0	4.71238898038469	2018-09-08	4.69	50.792
4	2018-09-08	4.97418836818384	1	0	4.97418836818384	2018-09-08	4.69	50.792
4	2018-09-08	5.23598775598299	1	0	5.23598775598299	2018-09-08	4.69	50.792
4	2018-09-08	5.49778714378214	1	0	5.49778714378214	2018-09-08	4.69	50.792
4	2018-09-08	5.75958653158129	1	0	5.75958653158129	2018-09-08	4.69	50.792
4	2018-09-08	6.02138591938044	1	0	6.02138591938044	2018-09-08	4.69	50.792
4	2018-09-09	0	1	0	0	2018-09-09	4.69	50.792
4	2018-09-09	0.261799387799149	1	0	0.261799387799149	2018-09-09	4.69	50.792
4	2018-09-09	0.523598775598299	1	0	0.523598775598299	2018-09-09	4.69	50.792
4	2018-09-09	0.785398163397448	1	0	0.785398163397448	2018-09-09	4.69	50.792
4	2018-09-09	1.0471975511966	1	0	1.0471975511966	2018-09-09	4.69	50.792
4	2018-09-09	1.30899693899575	1	0	1.30899693899575	2018-09-09	4.69	50.792
4	2018-09-09	1.5707963267949001	1	0	1.5707963267949001	2018-09-09	4.69	50.792
4	2018-09-09	1.83259571459405	1	0	1.83259571459405	2018-09-09	4.69	50.792
4	2018-09-09	2.0943951023932	1	0	2.0943951023932	2018-09-09	4.69	50.792
4	2018-09-09	2.35619449019234	1	0	2.35619449019234	2018-09-09	4.69	50.792
4	2018-09-09	2.61799387799149	1	0	2.61799387799149	2018-09-09	4.69	50.792
4	2018-09-09	2.87979326579064	1	0	2.87979326579064	2018-09-09	4.69	50.792
4	2018-09-09	3.14159265358979	1	0	3.14159265358979	2018-09-09	4.69	50.792
4	2018-09-09	3.40339204138894	1	0	3.40339204138894	2018-09-09	4.69	50.792
4	2018-09-09	3.66519142918809	1	0	3.66519142918809	2018-09-09	4.69	50.792
4	2018-09-09	3.92699081698724	1	0	3.92699081698724	2018-09-09	4.69	50.792
4	2018-09-09	4.18879020478639	1	0	4.18879020478639	2018-09-09	4.69	50.792
4	2018-09-09	4.45058959258554	1	0	4.45058959258554	2018-09-09	4.69	50.792
4	2018-09-09	4.71238898038469	1	0	4.71238898038469	2018-09-09	4.69	50.792
4	2018-09-09	4.97418836818384	1	0	4.97418836818384	2018-09-09	4.69	50.792
4	2018-09-09	5.23598775598299	1	0	5.23598775598299	2018-09-09	4.69	50.792
4	2018-09-09	5.49778714378214	1	0	5.49778714378214	2018-09-09	4.69	50.792
4	2018-09-09	5.75958653158129	1	0	5.75958653158129	2018-09-09	4.69	50.792
4	2018-09-09	6.02138591938044	1	0	6.02138591938044	2018-09-09	4.69	50.792
4	2018-09-10	0	1	0	0	2018-09-10	4.69	50.792
4	2018-09-10	0.261799387799149	1	0	0.261799387799149	2018-09-10	4.69	50.792
4	2018-09-10	0.523598775598299	1	0	0.523598775598299	2018-09-10	4.69	50.792
4	2018-09-10	0.785398163397448	1	0	0.785398163397448	2018-09-10	4.69	50.792
4	2018-09-10	1.0471975511966	1	0	1.0471975511966	2018-09-10	4.69	50.792
4	2018-09-10	1.30899693899575	1	0	1.30899693899575	2018-09-10	4.69	50.792
4	2018-09-10	1.5707963267949001	1	0	1.5707963267949001	2018-09-10	4.69	50.792
4	2018-09-10	1.83259571459405	1	0	1.83259571459405	2018-09-10	4.69	50.792
4	2018-09-10	2.0943951023932	1	0	2.0943951023932	2018-09-10	4.69	50.792
4	2018-09-10	2.35619449019234	1	0	2.35619449019234	2018-09-10	4.69	50.792
4	2018-09-10	2.61799387799149	1	0	2.61799387799149	2018-09-10	4.69	50.792
4	2018-09-10	2.87979326579064	1	0	2.87979326579064	2018-09-10	4.69	50.792
4	2018-09-10	3.14159265358979	1	0	3.14159265358979	2018-09-10	4.69	50.792
4	2018-09-10	3.40339204138894	1	0	3.40339204138894	2018-09-10	4.69	50.792
4	2018-09-10	3.66519142918809	1	0	3.66519142918809	2018-09-10	4.69	50.792
4	2018-09-10	3.92699081698724	1	0	3.92699081698724	2018-09-10	4.69	50.792
4	2018-09-10	4.18879020478639	1	0	4.18879020478639	2018-09-10	4.69	50.792
4	2018-09-10	4.45058959258554	1	0	4.45058959258554	2018-09-10	4.69	50.792
4	2018-09-10	4.71238898038469	1	0	4.71238898038469	2018-09-10	4.69	50.792
4	2018-09-10	4.97418836818384	1	0	4.97418836818384	2018-09-10	4.69	50.792
4	2018-09-10	5.23598775598299	1	0	5.23598775598299	2018-09-10	4.69	50.792
4	2018-09-10	5.49778714378214	1	0	5.49778714378214	2018-09-10	4.69	50.792
4	2018-09-10	5.75958653158129	1	0	5.75958653158129	2018-09-10	4.69	50.792
4	2018-09-10	6.02138591938044	1	0	6.02138591938044	2018-09-10	4.69	50.792
4	2018-09-11	0	1	0	0	2018-09-11	4.69	50.792
4	2018-09-11	0.261799387799149	1	0	0.261799387799149	2018-09-11	4.69	50.792
4	2018-09-11	0.523598775598299	1	0	0.523598775598299	2018-09-11	4.69	50.792
4	2018-09-11	0.785398163397448	1	0	0.785398163397448	2018-09-11	4.69	50.792
4	2018-09-11	1.0471975511966	1	0	1.0471975511966	2018-09-11	4.69	50.792
4	2018-09-11	1.30899693899575	1	0	1.30899693899575	2018-09-11	4.69	50.792
4	2018-09-11	1.5707963267949001	1	0	1.5707963267949001	2018-09-11	4.69	50.792
4	2018-09-11	1.83259571459405	1	0	1.83259571459405	2018-09-11	4.69	50.792
4	2018-09-11	2.0943951023932	1	0	2.0943951023932	2018-09-11	4.69	50.792
4	2018-09-11	2.35619449019234	1	0	2.35619449019234	2018-09-11	4.69	50.792
4	2018-09-11	2.61799387799149	1	0	2.61799387799149	2018-09-11	4.69	50.792
4	2018-09-11	2.87979326579064	1	0	2.87979326579064	2018-09-11	4.69	50.792
4	2018-09-11	3.14159265358979	1	0	3.14159265358979	2018-09-11	4.69	50.792
4	2018-09-11	3.40339204138894	1	0	3.40339204138894	2018-09-11	4.69	50.792
4	2018-09-11	3.66519142918809	1	0	3.66519142918809	2018-09-11	4.69	50.792
4	2018-09-11	3.92699081698724	1	0	3.92699081698724	2018-09-11	4.69	50.792
4	2018-09-11	4.18879020478639	1	0	4.18879020478639	2018-09-11	4.69	50.792
4	2018-09-11	4.45058959258554	1	0	4.45058959258554	2018-09-11	4.69	50.792
4	2018-09-11	4.71238898038469	1	0	4.71238898038469	2018-09-11	4.69	50.792
4	2018-09-11	4.97418836818384	1	0	4.97418836818384	2018-09-11	4.69	50.792
4	2018-09-11	5.23598775598299	1	0	5.23598775598299	2018-09-11	4.69	50.792
4	2018-09-11	5.49778714378214	1	0	5.49778714378214	2018-09-11	4.69	50.792
4	2018-09-11	5.75958653158129	1	0	5.75958653158129	2018-09-11	4.69	50.792
4	2018-09-11	6.02138591938044	1	0	6.02138591938044	2018-09-11	4.69	50.792
4	2018-09-12	0	1	0	0	2018-09-12	4.69	50.792
4	2018-09-12	0.261799387799149	1	0	0.261799387799149	2018-09-12	4.69	50.792
4	2018-09-12	0.523598775598299	1	0	0.523598775598299	2018-09-12	4.69	50.792
4	2018-09-12	0.785398163397448	1	0	0.785398163397448	2018-09-12	4.69	50.792
4	2018-09-12	1.0471975511966	1	0	1.0471975511966	2018-09-12	4.69	50.792
4	2018-09-12	1.30899693899575	1	0	1.30899693899575	2018-09-12	4.69	50.792
4	2018-09-12	1.5707963267949001	1	0	1.5707963267949001	2018-09-12	4.69	50.792
4	2018-09-12	1.83259571459405	1	0	1.83259571459405	2018-09-12	4.69	50.792
4	2018-09-12	2.0943951023932	1	0	2.0943951023932	2018-09-12	4.69	50.792
4	2018-09-12	2.35619449019234	1	0	2.35619449019234	2018-09-12	4.69	50.792
4	2018-09-12	2.61799387799149	1	0	2.61799387799149	2018-09-12	4.69	50.792
4	2018-09-12	2.87979326579064	1	0	2.87979326579064	2018-09-12	4.69	50.792
4	2018-09-12	3.14159265358979	1	0	3.14159265358979	2018-09-12	4.69	50.792
4	2018-09-12	3.40339204138894	1	0	3.40339204138894	2018-09-12	4.69	50.792
4	2018-09-12	3.66519142918809	1	0	3.66519142918809	2018-09-12	4.69	50.792
4	2018-09-12	3.92699081698724	1	0	3.92699081698724	2018-09-12	4.69	50.792
4	2018-09-12	4.18879020478639	1	0	4.18879020478639	2018-09-12	4.69	50.792
4	2018-09-12	4.45058959258554	1	0	4.45058959258554	2018-09-12	4.69	50.792
4	2018-09-12	4.71238898038469	1	0	4.71238898038469	2018-09-12	4.69	50.792
4	2018-09-12	4.97418836818384	1	0	4.97418836818384	2018-09-12	4.69	50.792
4	2018-09-12	5.23598775598299	1	0	5.23598775598299	2018-09-12	4.69	50.792
4	2018-09-12	5.49778714378214	1	0	5.49778714378214	2018-09-12	4.69	50.792
4	2018-09-12	5.75958653158129	1	0	5.75958653158129	2018-09-12	4.69	50.792
4	2018-09-12	6.02138591938044	1	0	6.02138591938044	2018-09-12	4.69	50.792
4	2018-09-13	0	1	0	0	2018-09-13	4.69	50.792
4	2018-09-13	0.261799387799149	1	0	0.261799387799149	2018-09-13	4.69	50.792
4	2018-09-13	0.523598775598299	1	0	0.523598775598299	2018-09-13	4.69	50.792
4	2018-09-13	0.785398163397448	1	0	0.785398163397448	2018-09-13	4.69	50.792
4	2018-09-13	1.0471975511966	1	0	1.0471975511966	2018-09-13	4.69	50.792
4	2018-09-13	1.30899693899575	1	0	1.30899693899575	2018-09-13	4.69	50.792
4	2018-09-13	1.5707963267949001	1	0	1.5707963267949001	2018-09-13	4.69	50.792
4	2018-09-13	1.83259571459405	1	0	1.83259571459405	2018-09-13	4.69	50.792
4	2018-09-13	2.0943951023932	1	0	2.0943951023932	2018-09-13	4.69	50.792
4	2018-09-13	2.35619449019234	1	0	2.35619449019234	2018-09-13	4.69	50.792
4	2018-09-13	2.61799387799149	1	0	2.61799387799149	2018-09-13	4.69	50.792
4	2018-09-13	2.87979326579064	1	0	2.87979326579064	2018-09-13	4.69	50.792
4	2018-09-13	3.14159265358979	1	0	3.14159265358979	2018-09-13	4.69	50.792
4	2018-09-13	3.40339204138894	1	0	3.40339204138894	2018-09-13	4.69	50.792
4	2018-09-13	3.66519142918809	1	0	3.66519142918809	2018-09-13	4.69	50.792
4	2018-09-13	3.92699081698724	1	0	3.92699081698724	2018-09-13	4.69	50.792
4	2018-09-13	4.18879020478639	1	0	4.18879020478639	2018-09-13	4.69	50.792
4	2018-09-13	4.45058959258554	1	0	4.45058959258554	2018-09-13	4.69	50.792
4	2018-09-13	4.71238898038469	1	0	4.71238898038469	2018-09-13	4.69	50.792
4	2018-09-13	4.97418836818384	1	0	4.97418836818384	2018-09-13	4.69	50.792
4	2018-09-13	5.23598775598299	1	0	5.23598775598299	2018-09-13	4.69	50.792
4	2018-09-13	5.49778714378214	1	0	5.49778714378214	2018-09-13	4.69	50.792
4	2018-09-13	5.75958653158129	1	0	5.75958653158129	2018-09-13	4.69	50.792
4	2018-09-13	6.02138591938044	1	0	6.02138591938044	2018-09-13	4.69	50.792
4	2018-09-14	0	1	0	0	2018-09-14	4.69	50.792
4	2018-09-14	0.261799387799149	1	0	0.261799387799149	2018-09-14	4.69	50.792
4	2018-09-14	0.523598775598299	1	0	0.523598775598299	2018-09-14	4.69	50.792
4	2018-09-14	0.785398163397448	1	0	0.785398163397448	2018-09-14	4.69	50.792
4	2018-09-14	1.0471975511966	1	0	1.0471975511966	2018-09-14	4.69	50.792
4	2018-09-14	1.30899693899575	1	0	1.30899693899575	2018-09-14	4.69	50.792
4	2018-09-14	1.5707963267949001	1	0	1.5707963267949001	2018-09-14	4.69	50.792
4	2018-09-14	1.83259571459405	1	0	1.83259571459405	2018-09-14	4.69	50.792
4	2018-09-14	2.0943951023932	1	0	2.0943951023932	2018-09-14	4.69	50.792
4	2018-09-14	2.35619449019234	1	0	2.35619449019234	2018-09-14	4.69	50.792
4	2018-09-14	2.61799387799149	1	0	2.61799387799149	2018-09-14	4.69	50.792
4	2018-09-14	2.87979326579064	1	0	2.87979326579064	2018-09-14	4.69	50.792
4	2018-09-14	3.14159265358979	1	0	3.14159265358979	2018-09-14	4.69	50.792
4	2018-09-14	3.40339204138894	1	0	3.40339204138894	2018-09-14	4.69	50.792
4	2018-09-14	3.66519142918809	1	0	3.66519142918809	2018-09-14	4.69	50.792
4	2018-09-14	3.92699081698724	1	0	3.92699081698724	2018-09-14	4.69	50.792
4	2018-09-14	4.18879020478639	1	0	4.18879020478639	2018-09-14	4.69	50.792
4	2018-09-14	4.45058959258554	1	0	4.45058959258554	2018-09-14	4.69	50.792
4	2018-09-14	4.71238898038469	1	0	4.71238898038469	2018-09-14	4.69	50.792
4	2018-09-14	4.97418836818384	1	0	4.97418836818384	2018-09-14	4.69	50.792
4	2018-09-14	5.23598775598299	1	0	5.23598775598299	2018-09-14	4.69	50.792
4	2018-09-14	5.49778714378214	1	0	5.49778714378214	2018-09-14	4.69	50.792
4	2018-09-14	5.75958653158129	1	0	5.75958653158129	2018-09-14	4.69	50.792
4	2018-09-14	6.02138591938044	1	0	6.02138591938044	2018-09-14	4.69	50.792
4	2018-09-15	0	1	0	0	2018-09-15	4.69	50.792
4	2018-09-15	0.261799387799149	1	0	0.261799387799149	2018-09-15	4.69	50.792
4	2018-09-15	0.523598775598299	1	0	0.523598775598299	2018-09-15	4.69	50.792
4	2018-09-15	0.785398163397448	1	0	0.785398163397448	2018-09-15	4.69	50.792
4	2018-09-15	1.0471975511966	1	0	1.0471975511966	2018-09-15	4.69	50.792
4	2018-09-15	1.30899693899575	1	0	1.30899693899575	2018-09-15	4.69	50.792
4	2018-09-15	1.5707963267949001	1	0	1.5707963267949001	2018-09-15	4.69	50.792
4	2018-09-15	1.83259571459405	1	0	1.83259571459405	2018-09-15	4.69	50.792
4	2018-09-15	2.0943951023932	1	0	2.0943951023932	2018-09-15	4.69	50.792
4	2018-09-15	2.35619449019234	1	0	2.35619449019234	2018-09-15	4.69	50.792
4	2018-09-15	2.61799387799149	1	0	2.61799387799149	2018-09-15	4.69	50.792
4	2018-09-15	2.87979326579064	1	0	2.87979326579064	2018-09-15	4.69	50.792
4	2018-09-15	3.14159265358979	1	0	3.14159265358979	2018-09-15	4.69	50.792
4	2018-09-15	3.40339204138894	1	0	3.40339204138894	2018-09-15	4.69	50.792
4	2018-09-15	3.66519142918809	1	0	3.66519142918809	2018-09-15	4.69	50.792
4	2018-09-15	3.92699081698724	1	0	3.92699081698724	2018-09-15	4.69	50.792
4	2018-09-15	4.18879020478639	1	0	4.18879020478639	2018-09-15	4.69	50.792
4	2018-09-15	4.45058959258554	1	0	4.45058959258554	2018-09-15	4.69	50.792
4	2018-09-15	4.71238898038469	1	0	4.71238898038469	2018-09-15	4.69	50.792
4	2018-09-15	4.97418836818384	1	0	4.97418836818384	2018-09-15	4.69	50.792
4	2018-09-15	5.23598775598299	1	0	5.23598775598299	2018-09-15	4.69	50.792
4	2018-09-15	5.49778714378214	1	0	5.49778714378214	2018-09-15	4.69	50.792
4	2018-09-15	5.75958653158129	1	0	5.75958653158129	2018-09-15	4.69	50.792
4	2018-09-15	6.02138591938044	1	0	6.02138591938044	2018-09-15	4.69	50.792
4	2018-09-16	0	1	0	0	2018-09-16	4.69	50.792
4	2018-09-16	0.261799387799149	1	0	0.261799387799149	2018-09-16	4.69	50.792
4	2018-09-16	0.523598775598299	1	0	0.523598775598299	2018-09-16	4.69	50.792
4	2018-09-16	0.785398163397448	1	0	0.785398163397448	2018-09-16	4.69	50.792
4	2018-09-16	1.0471975511966	1	0	1.0471975511966	2018-09-16	4.69	50.792
4	2018-09-16	1.30899693899575	1	0	1.30899693899575	2018-09-16	4.69	50.792
4	2018-09-16	1.5707963267949001	1	0	1.5707963267949001	2018-09-16	4.69	50.792
4	2018-09-16	1.83259571459405	1	0	1.83259571459405	2018-09-16	4.69	50.792
4	2018-09-16	2.0943951023932	1	0	2.0943951023932	2018-09-16	4.69	50.792
4	2018-09-16	2.35619449019234	1	0	2.35619449019234	2018-09-16	4.69	50.792
4	2018-09-16	2.61799387799149	1	0	2.61799387799149	2018-09-16	4.69	50.792
4	2018-09-16	2.87979326579064	1	0	2.87979326579064	2018-09-16	4.69	50.792
4	2018-09-16	3.14159265358979	1	0	3.14159265358979	2018-09-16	4.69	50.792
4	2018-09-16	3.40339204138894	1	0	3.40339204138894	2018-09-16	4.69	50.792
4	2018-09-16	3.66519142918809	1	0	3.66519142918809	2018-09-16	4.69	50.792
4	2018-09-16	3.92699081698724	1	0	3.92699081698724	2018-09-16	4.69	50.792
4	2018-09-16	4.18879020478639	1	0	4.18879020478639	2018-09-16	4.69	50.792
4	2018-09-16	4.45058959258554	1	0	4.45058959258554	2018-09-16	4.69	50.792
4	2018-09-16	4.71238898038469	1	0	4.71238898038469	2018-09-16	4.69	50.792
4	2018-09-16	4.97418836818384	1	0	4.97418836818384	2018-09-16	4.69	50.792
4	2018-09-16	5.23598775598299	1	0	5.23598775598299	2018-09-16	4.69	50.792
4	2018-09-16	5.49778714378214	1	0	5.49778714378214	2018-09-16	4.69	50.792
4	2018-09-16	5.75958653158129	1	0	5.75958653158129	2018-09-16	4.69	50.792
4	2018-09-16	6.02138591938044	1	0	6.02138591938044	2018-09-16	4.69	50.792
4	2018-09-17	0	1	0	0	2018-09-17	4.69	50.792
4	2018-09-17	0.261799387799149	1	0	0.261799387799149	2018-09-17	4.69	50.792
4	2018-09-17	0.523598775598299	1	0	0.523598775598299	2018-09-17	4.69	50.792
4	2018-09-17	0.785398163397448	1	0	0.785398163397448	2018-09-17	4.69	50.792
4	2018-09-17	1.0471975511966	1	0	1.0471975511966	2018-09-17	4.69	50.792
4	2018-09-17	1.30899693899575	1	0	1.30899693899575	2018-09-17	4.69	50.792
4	2018-09-17	1.5707963267949001	1	0	1.5707963267949001	2018-09-17	4.69	50.792
4	2018-09-17	1.83259571459405	1	0	1.83259571459405	2018-09-17	4.69	50.792
4	2018-09-17	2.0943951023932	1	0	2.0943951023932	2018-09-17	4.69	50.792
4	2018-09-17	2.35619449019234	1	0	2.35619449019234	2018-09-17	4.69	50.792
4	2018-09-17	2.61799387799149	1	0	2.61799387799149	2018-09-17	4.69	50.792
4	2018-09-17	2.87979326579064	1	0	2.87979326579064	2018-09-17	4.69	50.792
4	2018-09-17	3.14159265358979	1	0	3.14159265358979	2018-09-17	4.69	50.792
4	2018-09-17	3.40339204138894	1	0	3.40339204138894	2018-09-17	4.69	50.792
4	2018-09-17	3.66519142918809	1	0	3.66519142918809	2018-09-17	4.69	50.792
4	2018-09-17	3.92699081698724	1	0	3.92699081698724	2018-09-17	4.69	50.792
4	2018-09-17	4.18879020478639	1	0	4.18879020478639	2018-09-17	4.69	50.792
4	2018-09-17	4.45058959258554	1	0	4.45058959258554	2018-09-17	4.69	50.792
4	2018-09-17	4.71238898038469	1	0	4.71238898038469	2018-09-17	4.69	50.792
4	2018-09-17	4.97418836818384	1	0	4.97418836818384	2018-09-17	4.69	50.792
4	2018-09-17	5.23598775598299	1	0	5.23598775598299	2018-09-17	4.69	50.792
4	2018-09-17	5.49778714378214	1	0	5.49778714378214	2018-09-17	4.69	50.792
4	2018-09-17	5.75958653158129	1	0	5.75958653158129	2018-09-17	4.69	50.792
4	2018-09-17	6.02138591938044	1	0	6.02138591938044	2018-09-17	4.69	50.792
4	2018-09-18	0	1	0	0	2018-09-18	4.69	50.792
4	2018-09-18	0.261799387799149	1	0	0.261799387799149	2018-09-18	4.69	50.792
4	2018-09-18	0.523598775598299	1	0	0.523598775598299	2018-09-18	4.69	50.792
4	2018-09-18	0.785398163397448	1	0	0.785398163397448	2018-09-18	4.69	50.792
4	2018-09-18	1.0471975511966	1	0	1.0471975511966	2018-09-18	4.69	50.792
4	2018-09-18	1.30899693899575	1	0	1.30899693899575	2018-09-18	4.69	50.792
4	2018-09-18	1.5707963267949001	1	0	1.5707963267949001	2018-09-18	4.69	50.792
4	2018-09-18	1.83259571459405	1	0	1.83259571459405	2018-09-18	4.69	50.792
4	2018-09-18	2.0943951023932	1	0	2.0943951023932	2018-09-18	4.69	50.792
4	2018-09-18	2.35619449019234	1	0	2.35619449019234	2018-09-18	4.69	50.792
4	2018-09-18	2.61799387799149	1	0	2.61799387799149	2018-09-18	4.69	50.792
4	2018-09-18	2.87979326579064	1	0	2.87979326579064	2018-09-18	4.69	50.792
4	2018-09-18	3.14159265358979	1	0	3.14159265358979	2018-09-18	4.69	50.792
4	2018-09-18	3.40339204138894	1	0	3.40339204138894	2018-09-18	4.69	50.792
4	2018-09-18	3.66519142918809	1	0	3.66519142918809	2018-09-18	4.69	50.792
4	2018-09-18	3.92699081698724	1	0	3.92699081698724	2018-09-18	4.69	50.792
4	2018-09-18	4.18879020478639	1	0	4.18879020478639	2018-09-18	4.69	50.792
4	2018-09-18	4.45058959258554	1	0	4.45058959258554	2018-09-18	4.69	50.792
4	2018-09-18	4.71238898038469	1	0	4.71238898038469	2018-09-18	4.69	50.792
4	2018-09-18	4.97418836818384	1	0	4.97418836818384	2018-09-18	4.69	50.792
4	2018-09-18	5.23598775598299	1	0	5.23598775598299	2018-09-18	4.69	50.792
4	2018-09-18	5.49778714378214	1	0	5.49778714378214	2018-09-18	4.69	50.792
4	2018-09-18	5.75958653158129	1	0	5.75958653158129	2018-09-18	4.69	50.792
4	2018-09-18	6.02138591938044	1	0	6.02138591938044	2018-09-18	4.69	50.792
4	2018-09-19	0	1	0	0	2018-09-19	4.69	50.792
4	2018-09-19	0.261799387799149	1	0	0.261799387799149	2018-09-19	4.69	50.792
4	2018-09-19	0.523598775598299	1	0	0.523598775598299	2018-09-19	4.69	50.792
4	2018-09-19	0.785398163397448	1	0	0.785398163397448	2018-09-19	4.69	50.792
4	2018-09-19	1.0471975511966	1	0	1.0471975511966	2018-09-19	4.69	50.792
4	2018-09-19	1.30899693899575	1	0	1.30899693899575	2018-09-19	4.69	50.792
4	2018-09-19	1.5707963267949001	1	0	1.5707963267949001	2018-09-19	4.69	50.792
4	2018-09-19	1.83259571459405	1	0	1.83259571459405	2018-09-19	4.69	50.792
4	2018-09-19	2.0943951023932	1	0	2.0943951023932	2018-09-19	4.69	50.792
4	2018-09-19	2.35619449019234	1	0	2.35619449019234	2018-09-19	4.69	50.792
4	2018-09-19	2.61799387799149	1	0	2.61799387799149	2018-09-19	4.69	50.792
4	2018-09-19	2.87979326579064	1	0	2.87979326579064	2018-09-19	4.69	50.792
4	2018-09-19	3.14159265358979	1	0	3.14159265358979	2018-09-19	4.69	50.792
4	2018-09-19	3.40339204138894	1	0	3.40339204138894	2018-09-19	4.69	50.792
4	2018-09-19	3.66519142918809	1	0	3.66519142918809	2018-09-19	4.69	50.792
4	2018-09-19	3.92699081698724	1	0	3.92699081698724	2018-09-19	4.69	50.792
4	2018-09-19	4.18879020478639	1	0	4.18879020478639	2018-09-19	4.69	50.792
4	2018-09-19	4.45058959258554	1	0	4.45058959258554	2018-09-19	4.69	50.792
4	2018-09-19	4.71238898038469	1	0	4.71238898038469	2018-09-19	4.69	50.792
4	2018-09-19	4.97418836818384	1	0	4.97418836818384	2018-09-19	4.69	50.792
4	2018-09-19	5.23598775598299	1	0	5.23598775598299	2018-09-19	4.69	50.792
4	2018-09-19	5.49778714378214	1	0	5.49778714378214	2018-09-19	4.69	50.792
4	2018-09-19	5.75958653158129	1	0	5.75958653158129	2018-09-19	4.69	50.792
4	2018-09-19	6.02138591938044	1	0	6.02138591938044	2018-09-19	4.69	50.792
4	2018-09-20	0	1	0	0	2018-09-20	4.69	50.792
4	2018-09-20	0.261799387799149	1	0	0.261799387799149	2018-09-20	4.69	50.792
4	2018-09-20	0.523598775598299	1	0	0.523598775598299	2018-09-20	4.69	50.792
4	2018-09-20	0.785398163397448	1	0	0.785398163397448	2018-09-20	4.69	50.792
4	2018-09-20	1.0471975511966	1	0	1.0471975511966	2018-09-20	4.69	50.792
4	2018-09-20	1.30899693899575	1	0	1.30899693899575	2018-09-20	4.69	50.792
4	2018-09-20	1.5707963267949001	1	0	1.5707963267949001	2018-09-20	4.69	50.792
4	2018-09-20	1.83259571459405	1	0	1.83259571459405	2018-09-20	4.69	50.792
4	2018-09-20	2.0943951023932	1	0	2.0943951023932	2018-09-20	4.69	50.792
4	2018-09-20	2.35619449019234	1	0	2.35619449019234	2018-09-20	4.69	50.792
4	2018-09-20	2.61799387799149	1	0	2.61799387799149	2018-09-20	4.69	50.792
4	2018-09-20	2.87979326579064	1	0	2.87979326579064	2018-09-20	4.69	50.792
4	2018-09-20	3.14159265358979	1	0	3.14159265358979	2018-09-20	4.69	50.792
4	2018-09-20	3.40339204138894	1	0	3.40339204138894	2018-09-20	4.69	50.792
4	2018-09-20	3.66519142918809	1	0	3.66519142918809	2018-09-20	4.69	50.792
4	2018-09-20	3.92699081698724	1	0	3.92699081698724	2018-09-20	4.69	50.792
4	2018-09-20	4.18879020478639	1	0	4.18879020478639	2018-09-20	4.69	50.792
4	2018-09-20	4.45058959258554	1	0	4.45058959258554	2018-09-20	4.69	50.792
4	2018-09-20	4.71238898038469	1	0	4.71238898038469	2018-09-20	4.69	50.792
4	2018-09-20	4.97418836818384	1	0	4.97418836818384	2018-09-20	4.69	50.792
4	2018-09-20	5.23598775598299	1	0	5.23598775598299	2018-09-20	4.69	50.792
4	2018-09-20	5.49778714378214	1	0	5.49778714378214	2018-09-20	4.69	50.792
4	2018-09-20	5.75958653158129	1	0	5.75958653158129	2018-09-20	4.69	50.792
4	2018-09-20	6.02138591938044	1	0	6.02138591938044	2018-09-20	4.69	50.792
4	2018-09-21	0	1	0	0	2018-09-21	4.69	50.792
4	2018-09-21	0.261799387799149	1	0	0.261799387799149	2018-09-21	4.69	50.792
4	2018-09-21	0.523598775598299	1	0	0.523598775598299	2018-09-21	4.69	50.792
4	2018-09-21	0.785398163397448	1	0	0.785398163397448	2018-09-21	4.69	50.792
4	2018-09-21	1.0471975511966	1	0	1.0471975511966	2018-09-21	4.69	50.792
4	2018-09-21	1.30899693899575	1	0	1.30899693899575	2018-09-21	4.69	50.792
4	2018-09-21	1.5707963267949001	1	0	1.5707963267949001	2018-09-21	4.69	50.792
4	2018-09-21	1.83259571459405	1	0	1.83259571459405	2018-09-21	4.69	50.792
4	2018-09-21	2.0943951023932	1	0	2.0943951023932	2018-09-21	4.69	50.792
4	2018-09-21	2.35619449019234	1	0	2.35619449019234	2018-09-21	4.69	50.792
4	2018-09-21	2.61799387799149	1	0	2.61799387799149	2018-09-21	4.69	50.792
4	2018-09-21	2.87979326579064	1	0	2.87979326579064	2018-09-21	4.69	50.792
4	2018-09-21	3.14159265358979	1	0	3.14159265358979	2018-09-21	4.69	50.792
4	2018-09-21	3.40339204138894	1	0	3.40339204138894	2018-09-21	4.69	50.792
4	2018-09-21	3.66519142918809	1	0	3.66519142918809	2018-09-21	4.69	50.792
4	2018-09-21	3.92699081698724	1	0	3.92699081698724	2018-09-21	4.69	50.792
4	2018-09-21	4.18879020478639	1	0	4.18879020478639	2018-09-21	4.69	50.792
4	2018-09-21	4.45058959258554	1	0	4.45058959258554	2018-09-21	4.69	50.792
4	2018-09-21	4.71238898038469	1	0	4.71238898038469	2018-09-21	4.69	50.792
4	2018-09-21	4.97418836818384	1	0	4.97418836818384	2018-09-21	4.69	50.792
4	2018-09-21	5.23598775598299	1	0	5.23598775598299	2018-09-21	4.69	50.792
4	2018-09-21	5.49778714378214	1	0	5.49778714378214	2018-09-21	4.69	50.792
4	2018-09-21	5.75958653158129	1	0	5.75958653158129	2018-09-21	4.69	50.792
4	2018-09-21	6.02138591938044	1	0	6.02138591938044	2018-09-21	4.69	50.792
4	2018-09-22	0	1	0	0	2018-09-22	4.69	50.792
4	2018-09-22	0.261799387799149	1	0	0.261799387799149	2018-09-22	4.69	50.792
4	2018-09-22	0.523598775598299	1	0	0.523598775598299	2018-09-22	4.69	50.792
4	2018-09-22	0.785398163397448	1	0	0.785398163397448	2018-09-22	4.69	50.792
4	2018-09-22	1.0471975511966	1	0	1.0471975511966	2018-09-22	4.69	50.792
4	2018-09-22	1.30899693899575	1	0	1.30899693899575	2018-09-22	4.69	50.792
4	2018-09-22	1.5707963267949001	1	0	1.5707963267949001	2018-09-22	4.69	50.792
4	2018-09-22	1.83259571459405	1	0	1.83259571459405	2018-09-22	4.69	50.792
4	2018-09-22	2.0943951023932	1	0	2.0943951023932	2018-09-22	4.69	50.792
4	2018-09-22	2.35619449019234	1	0	2.35619449019234	2018-09-22	4.69	50.792
4	2018-09-22	2.61799387799149	1	0	2.61799387799149	2018-09-22	4.69	50.792
4	2018-09-22	2.87979326579064	1	0	2.87979326579064	2018-09-22	4.69	50.792
4	2018-09-22	3.14159265358979	1	0	3.14159265358979	2018-09-22	4.69	50.792
4	2018-09-22	3.40339204138894	1	0	3.40339204138894	2018-09-22	4.69	50.792
4	2018-09-22	3.66519142918809	1	0	3.66519142918809	2018-09-22	4.69	50.792
4	2018-09-22	3.92699081698724	1	0	3.92699081698724	2018-09-22	4.69	50.792
4	2018-09-22	4.18879020478639	1	0	4.18879020478639	2018-09-22	4.69	50.792
4	2018-09-22	4.45058959258554	1	0	4.45058959258554	2018-09-22	4.69	50.792
4	2018-09-22	4.71238898038469	1	0	4.71238898038469	2018-09-22	4.69	50.792
4	2018-09-22	4.97418836818384	1	0	4.97418836818384	2018-09-22	4.69	50.792
4	2018-09-22	5.23598775598299	1	0	5.23598775598299	2018-09-22	4.69	50.792
4	2018-09-22	5.49778714378214	1	0	5.49778714378214	2018-09-22	4.69	50.792
4	2018-09-22	5.75958653158129	1	0	5.75958653158129	2018-09-22	4.69	50.792
4	2018-09-22	6.02138591938044	1	0	6.02138591938044	2018-09-22	4.69	50.792
4	2018-09-23	0	1	0	0	2018-09-23	4.69	50.792
4	2018-09-23	0.261799387799149	1	0	0.261799387799149	2018-09-23	4.69	50.792
4	2018-09-23	0.523598775598299	1	0	0.523598775598299	2018-09-23	4.69	50.792
4	2018-09-23	0.785398163397448	1	0	0.785398163397448	2018-09-23	4.69	50.792
4	2018-09-23	1.0471975511966	1	0	1.0471975511966	2018-09-23	4.69	50.792
4	2018-09-23	1.30899693899575	1	0	1.30899693899575	2018-09-23	4.69	50.792
4	2018-09-23	1.5707963267949001	1	0	1.5707963267949001	2018-09-23	4.69	50.792
4	2018-09-23	1.83259571459405	1	0	1.83259571459405	2018-09-23	4.69	50.792
4	2018-09-23	2.0943951023932	1	0	2.0943951023932	2018-09-23	4.69	50.792
4	2018-09-23	2.35619449019234	1	0	2.35619449019234	2018-09-23	4.69	50.792
4	2018-09-23	2.61799387799149	1	0	2.61799387799149	2018-09-23	4.69	50.792
4	2018-09-23	2.87979326579064	1	0	2.87979326579064	2018-09-23	4.69	50.792
4	2018-09-23	3.14159265358979	1	0	3.14159265358979	2018-09-23	4.69	50.792
4	2018-09-23	3.40339204138894	1	0	3.40339204138894	2018-09-23	4.69	50.792
4	2018-09-23	3.66519142918809	1	0	3.66519142918809	2018-09-23	4.69	50.792
4	2018-09-23	3.92699081698724	1	0	3.92699081698724	2018-09-23	4.69	50.792
4	2018-09-23	4.18879020478639	1	0	4.18879020478639	2018-09-23	4.69	50.792
4	2018-09-23	4.45058959258554	1	0	4.45058959258554	2018-09-23	4.69	50.792
4	2018-09-23	4.71238898038469	1	0	4.71238898038469	2018-09-23	4.69	50.792
4	2018-09-23	4.97418836818384	1	0	4.97418836818384	2018-09-23	4.69	50.792
4	2018-09-23	5.23598775598299	1	0	5.23598775598299	2018-09-23	4.69	50.792
4	2018-09-23	5.49778714378214	1	0	5.49778714378214	2018-09-23	4.69	50.792
4	2018-09-23	5.75958653158129	1	0	5.75958653158129	2018-09-23	4.69	50.792
4	2018-09-23	6.02138591938044	1	0	6.02138591938044	2018-09-23	4.69	50.792
4	2018-09-24	0	1	0	0	2018-09-24	4.69	50.792
4	2018-09-24	0.261799387799149	1	0	0.261799387799149	2018-09-24	4.69	50.792
4	2018-09-24	0.523598775598299	1	0	0.523598775598299	2018-09-24	4.69	50.792
4	2018-09-24	0.785398163397448	1	0	0.785398163397448	2018-09-24	4.69	50.792
4	2018-09-24	1.0471975511966	1	0	1.0471975511966	2018-09-24	4.69	50.792
4	2018-09-24	1.30899693899575	1	0	1.30899693899575	2018-09-24	4.69	50.792
4	2018-09-24	1.5707963267949001	1	0	1.5707963267949001	2018-09-24	4.69	50.792
4	2018-09-24	1.83259571459405	1	0	1.83259571459405	2018-09-24	4.69	50.792
4	2018-09-24	2.0943951023932	1	0	2.0943951023932	2018-09-24	4.69	50.792
4	2018-09-24	2.35619449019234	1	0	2.35619449019234	2018-09-24	4.69	50.792
4	2018-09-24	2.61799387799149	1	0	2.61799387799149	2018-09-24	4.69	50.792
4	2018-09-24	2.87979326579064	1	0	2.87979326579064	2018-09-24	4.69	50.792
4	2018-09-24	3.14159265358979	1	0	3.14159265358979	2018-09-24	4.69	50.792
4	2018-09-24	3.40339204138894	1	0	3.40339204138894	2018-09-24	4.69	50.792
4	2018-09-24	3.66519142918809	1	0	3.66519142918809	2018-09-24	4.69	50.792
4	2018-09-24	3.92699081698724	1	0	3.92699081698724	2018-09-24	4.69	50.792
4	2018-09-24	4.18879020478639	1	0	4.18879020478639	2018-09-24	4.69	50.792
4	2018-09-24	4.45058959258554	1	0	4.45058959258554	2018-09-24	4.69	50.792
4	2018-09-24	4.71238898038469	1	0	4.71238898038469	2018-09-24	4.69	50.792
4	2018-09-24	4.97418836818384	1	0	4.97418836818384	2018-09-24	4.69	50.792
4	2018-09-24	5.23598775598299	1	0	5.23598775598299	2018-09-24	4.69	50.792
4	2018-09-24	5.49778714378214	1	0	5.49778714378214	2018-09-24	4.69	50.792
4	2018-09-24	5.75958653158129	1	0	5.75958653158129	2018-09-24	4.69	50.792
4	2018-09-24	6.02138591938044	1	0	6.02138591938044	2018-09-24	4.69	50.792
4	2018-09-25	0	1	0	0	2018-09-25	4.69	50.792
4	2018-09-25	0.261799387799149	1	0	0.261799387799149	2018-09-25	4.69	50.792
4	2018-09-25	0.523598775598299	1	0	0.523598775598299	2018-09-25	4.69	50.792
4	2018-09-25	0.785398163397448	1	0	0.785398163397448	2018-09-25	4.69	50.792
4	2018-09-25	1.0471975511966	1	0	1.0471975511966	2018-09-25	4.69	50.792
4	2018-09-25	1.30899693899575	1	0	1.30899693899575	2018-09-25	4.69	50.792
4	2018-09-25	1.5707963267949001	1	0	1.5707963267949001	2018-09-25	4.69	50.792
4	2018-09-25	1.83259571459405	1	0	1.83259571459405	2018-09-25	4.69	50.792
4	2018-09-25	2.0943951023932	1	0	2.0943951023932	2018-09-25	4.69	50.792
4	2018-09-25	2.35619449019234	1	0	2.35619449019234	2018-09-25	4.69	50.792
4	2018-09-25	2.61799387799149	1	0	2.61799387799149	2018-09-25	4.69	50.792
4	2018-09-25	2.87979326579064	1	0	2.87979326579064	2018-09-25	4.69	50.792
4	2018-09-25	3.14159265358979	1	0	3.14159265358979	2018-09-25	4.69	50.792
4	2018-09-25	3.40339204138894	1	0	3.40339204138894	2018-09-25	4.69	50.792
4	2018-09-25	3.66519142918809	1	0	3.66519142918809	2018-09-25	4.69	50.792
4	2018-09-25	3.92699081698724	1	0	3.92699081698724	2018-09-25	4.69	50.792
4	2018-09-25	4.18879020478639	1	0	4.18879020478639	2018-09-25	4.69	50.792
4	2018-09-25	4.45058959258554	1	0	4.45058959258554	2018-09-25	4.69	50.792
4	2018-09-25	4.71238898038469	1	0	4.71238898038469	2018-09-25	4.69	50.792
4	2018-09-25	4.97418836818384	1	0	4.97418836818384	2018-09-25	4.69	50.792
4	2018-09-25	5.23598775598299	1	0	5.23598775598299	2018-09-25	4.69	50.792
4	2018-09-25	5.49778714378214	1	0	5.49778714378214	2018-09-25	4.69	50.792
4	2018-09-25	5.75958653158129	1	0	5.75958653158129	2018-09-25	4.69	50.792
4	2018-09-25	6.02138591938044	1	0	6.02138591938044	2018-09-25	4.69	50.792
4	2018-09-26	0	1	0	0	2018-09-26	4.69	50.792
4	2018-09-26	0.261799387799149	1	0	0.261799387799149	2018-09-26	4.69	50.792
4	2018-09-26	0.523598775598299	1	0	0.523598775598299	2018-09-26	4.69	50.792
4	2018-09-26	0.785398163397448	1	0	0.785398163397448	2018-09-26	4.69	50.792
4	2018-09-26	1.0471975511966	1	0	1.0471975511966	2018-09-26	4.69	50.792
4	2018-09-26	1.30899693899575	1	0	1.30899693899575	2018-09-26	4.69	50.792
4	2018-09-26	1.5707963267949001	1	0	1.5707963267949001	2018-09-26	4.69	50.792
4	2018-09-26	1.83259571459405	1	0	1.83259571459405	2018-09-26	4.69	50.792
4	2018-09-26	2.0943951023932	1	0	2.0943951023932	2018-09-26	4.69	50.792
4	2018-09-26	2.35619449019234	1	0	2.35619449019234	2018-09-26	4.69	50.792
4	2018-09-26	2.61799387799149	1	0	2.61799387799149	2018-09-26	4.69	50.792
4	2018-09-26	2.87979326579064	1	0	2.87979326579064	2018-09-26	4.69	50.792
4	2018-09-26	3.14159265358979	1	0	3.14159265358979	2018-09-26	4.69	50.792
4	2018-09-26	3.40339204138894	1	0	3.40339204138894	2018-09-26	4.69	50.792
4	2018-09-26	3.66519142918809	1	0	3.66519142918809	2018-09-26	4.69	50.792
4	2018-09-26	3.92699081698724	1	0	3.92699081698724	2018-09-26	4.69	50.792
4	2018-09-26	4.18879020478639	1	0	4.18879020478639	2018-09-26	4.69	50.792
4	2018-09-26	4.45058959258554	1	0	4.45058959258554	2018-09-26	4.69	50.792
4	2018-09-26	4.71238898038469	1	0	4.71238898038469	2018-09-26	4.69	50.792
4	2018-09-26	4.97418836818384	1	0	4.97418836818384	2018-09-26	4.69	50.792
4	2018-09-26	5.23598775598299	1	0	5.23598775598299	2018-09-26	4.69	50.792
4	2018-09-26	5.49778714378214	1	0	5.49778714378214	2018-09-26	4.69	50.792
4	2018-09-26	5.75958653158129	1	0	5.75958653158129	2018-09-26	4.69	50.792
4	2018-09-26	6.02138591938044	1	0	6.02138591938044	2018-09-26	4.69	50.792
4	2018-09-27	0	1	0	0	2018-09-27	4.69	50.792
4	2018-09-27	0.261799387799149	1	0	0.261799387799149	2018-09-27	4.69	50.792
4	2018-09-27	0.523598775598299	1	0	0.523598775598299	2018-09-27	4.69	50.792
4	2018-09-27	0.785398163397448	1	0	0.785398163397448	2018-09-27	4.69	50.792
4	2018-09-27	1.0471975511966	1	0	1.0471975511966	2018-09-27	4.69	50.792
4	2018-09-27	1.30899693899575	1	0	1.30899693899575	2018-09-27	4.69	50.792
4	2018-09-27	1.5707963267949001	1	0	1.5707963267949001	2018-09-27	4.69	50.792
4	2018-09-27	1.83259571459405	1	0	1.83259571459405	2018-09-27	4.69	50.792
4	2018-09-27	2.0943951023932	1	0	2.0943951023932	2018-09-27	4.69	50.792
4	2018-09-27	2.35619449019234	1	0	2.35619449019234	2018-09-27	4.69	50.792
4	2018-09-27	2.61799387799149	1	0	2.61799387799149	2018-09-27	4.69	50.792
4	2018-09-27	2.87979326579064	1	0	2.87979326579064	2018-09-27	4.69	50.792
4	2018-09-27	3.14159265358979	1	0	3.14159265358979	2018-09-27	4.69	50.792
4	2018-09-27	3.40339204138894	1	0	3.40339204138894	2018-09-27	4.69	50.792
4	2018-09-27	3.66519142918809	1	0	3.66519142918809	2018-09-27	4.69	50.792
4	2018-09-27	3.92699081698724	1	0	3.92699081698724	2018-09-27	4.69	50.792
4	2018-09-27	4.18879020478639	1	0	4.18879020478639	2018-09-27	4.69	50.792
4	2018-09-27	4.45058959258554	1	0	4.45058959258554	2018-09-27	4.69	50.792
4	2018-09-27	4.71238898038469	1	0	4.71238898038469	2018-09-27	4.69	50.792
4	2018-09-27	4.97418836818384	1	0	4.97418836818384	2018-09-27	4.69	50.792
4	2018-09-27	5.23598775598299	1	0	5.23598775598299	2018-09-27	4.69	50.792
4	2018-09-27	5.49778714378214	1	0	5.49778714378214	2018-09-27	4.69	50.792
4	2018-09-27	5.75958653158129	1	0	5.75958653158129	2018-09-27	4.69	50.792
4	2018-09-27	6.02138591938044	1	0	6.02138591938044	2018-09-27	4.69	50.792
4	2018-09-28	0	1	0	0	2018-09-28	4.69	50.792
4	2018-09-28	0.261799387799149	1	0	0.261799387799149	2018-09-28	4.69	50.792
4	2018-09-28	0.523598775598299	1	0	0.523598775598299	2018-09-28	4.69	50.792
4	2018-09-28	0.785398163397448	1	0	0.785398163397448	2018-09-28	4.69	50.792
4	2018-09-28	1.0471975511966	1	0	1.0471975511966	2018-09-28	4.69	50.792
4	2018-09-28	1.30899693899575	1	0	1.30899693899575	2018-09-28	4.69	50.792
4	2018-09-28	1.5707963267949001	1	0	1.5707963267949001	2018-09-28	4.69	50.792
4	2018-09-28	1.83259571459405	1	0	1.83259571459405	2018-09-28	4.69	50.792
4	2018-09-28	2.0943951023932	1	0	2.0943951023932	2018-09-28	4.69	50.792
4	2018-09-28	2.35619449019234	1	0	2.35619449019234	2018-09-28	4.69	50.792
4	2018-09-28	2.61799387799149	1	0	2.61799387799149	2018-09-28	4.69	50.792
4	2018-09-28	2.87979326579064	1	0	2.87979326579064	2018-09-28	4.69	50.792
4	2018-09-28	3.14159265358979	1	0	3.14159265358979	2018-09-28	4.69	50.792
4	2018-09-28	3.40339204138894	1	0	3.40339204138894	2018-09-28	4.69	50.792
4	2018-09-28	3.66519142918809	1	0	3.66519142918809	2018-09-28	4.69	50.792
4	2018-09-28	3.92699081698724	1	0	3.92699081698724	2018-09-28	4.69	50.792
4	2018-09-28	4.18879020478639	1	0	4.18879020478639	2018-09-28	4.69	50.792
4	2018-09-28	4.45058959258554	1	0	4.45058959258554	2018-09-28	4.69	50.792
4	2018-09-28	4.71238898038469	1	0	4.71238898038469	2018-09-28	4.69	50.792
4	2018-09-28	4.97418836818384	1	0	4.97418836818384	2018-09-28	4.69	50.792
4	2018-09-28	5.23598775598299	1	0	5.23598775598299	2018-09-28	4.69	50.792
4	2018-09-28	5.49778714378214	1	0	5.49778714378214	2018-09-28	4.69	50.792
4	2018-09-28	5.75958653158129	1	0	5.75958653158129	2018-09-28	4.69	50.792
4	2018-09-28	6.02138591938044	1	0	6.02138591938044	2018-09-28	4.69	50.792
4	2018-09-29	0	1	0	0	2018-09-29	4.69	50.792
4	2018-09-29	0.261799387799149	1	0	0.261799387799149	2018-09-29	4.69	50.792
4	2018-09-29	0.523598775598299	1	0	0.523598775598299	2018-09-29	4.69	50.792
4	2018-09-29	0.785398163397448	1	0	0.785398163397448	2018-09-29	4.69	50.792
4	2018-09-29	1.0471975511966	1	0	1.0471975511966	2018-09-29	4.69	50.792
4	2018-09-29	1.30899693899575	1	0	1.30899693899575	2018-09-29	4.69	50.792
4	2018-09-29	1.5707963267949001	1	0	1.5707963267949001	2018-09-29	4.69	50.792
4	2018-09-29	1.83259571459405	1	0	1.83259571459405	2018-09-29	4.69	50.792
4	2018-09-29	2.0943951023932	1	0	2.0943951023932	2018-09-29	4.69	50.792
4	2018-09-29	2.35619449019234	1	0	2.35619449019234	2018-09-29	4.69	50.792
4	2018-09-29	2.61799387799149	1	0	2.61799387799149	2018-09-29	4.69	50.792
4	2018-09-29	2.87979326579064	1	0	2.87979326579064	2018-09-29	4.69	50.792
4	2018-09-29	3.14159265358979	1	0	3.14159265358979	2018-09-29	4.69	50.792
4	2018-09-29	3.40339204138894	1	0	3.40339204138894	2018-09-29	4.69	50.792
4	2018-09-29	3.66519142918809	1	0	3.66519142918809	2018-09-29	4.69	50.792
4	2018-09-29	3.92699081698724	1	0	3.92699081698724	2018-09-29	4.69	50.792
4	2018-09-29	4.18879020478639	1	0	4.18879020478639	2018-09-29	4.69	50.792
4	2018-09-29	4.45058959258554	1	0	4.45058959258554	2018-09-29	4.69	50.792
4	2018-09-29	4.71238898038469	1	0	4.71238898038469	2018-09-29	4.69	50.792
4	2018-09-29	4.97418836818384	1	0	4.97418836818384	2018-09-29	4.69	50.792
4	2018-09-29	5.23598775598299	1	0	5.23598775598299	2018-09-29	4.69	50.792
4	2018-09-29	5.49778714378214	1	0	5.49778714378214	2018-09-29	4.69	50.792
4	2018-09-29	5.75958653158129	1	0	5.75958653158129	2018-09-29	4.69	50.792
4	2018-09-29	6.02138591938044	1	0	6.02138591938044	2018-09-29	4.69	50.792
4	2018-09-30	0	1	0	0	2018-09-30	4.69	50.792
4	2018-09-30	0.261799387799149	1	0	0.261799387799149	2018-09-30	4.69	50.792
4	2018-09-30	0.523598775598299	1	0	0.523598775598299	2018-09-30	4.69	50.792
4	2018-09-30	0.785398163397448	1	0	0.785398163397448	2018-09-30	4.69	50.792
4	2018-09-30	1.0471975511966	1	0	1.0471975511966	2018-09-30	4.69	50.792
4	2018-09-30	1.30899693899575	1	0	1.30899693899575	2018-09-30	4.69	50.792
4	2018-09-30	1.5707963267949001	1	0	1.5707963267949001	2018-09-30	4.69	50.792
4	2018-09-30	1.83259571459405	1	0	1.83259571459405	2018-09-30	4.69	50.792
4	2018-09-30	2.0943951023932	1	0	2.0943951023932	2018-09-30	4.69	50.792
4	2018-09-30	2.35619449019234	1	0	2.35619449019234	2018-09-30	4.69	50.792
4	2018-09-30	2.61799387799149	1	0	2.61799387799149	2018-09-30	4.69	50.792
4	2018-09-30	2.87979326579064	1	0	2.87979326579064	2018-09-30	4.69	50.792
4	2018-09-30	3.14159265358979	1	0	3.14159265358979	2018-09-30	4.69	50.792
4	2018-09-30	3.40339204138894	1	0	3.40339204138894	2018-09-30	4.69	50.792
4	2018-09-30	3.66519142918809	1	0	3.66519142918809	2018-09-30	4.69	50.792
4	2018-09-30	3.92699081698724	1	0	3.92699081698724	2018-09-30	4.69	50.792
4	2018-09-30	4.18879020478639	1	0	4.18879020478639	2018-09-30	4.69	50.792
4	2018-09-30	4.45058959258554	1	0	4.45058959258554	2018-09-30	4.69	50.792
4	2018-09-30	4.71238898038469	1	0	4.71238898038469	2018-09-30	4.69	50.792
4	2018-09-30	4.97418836818384	1	0	4.97418836818384	2018-09-30	4.69	50.792
4	2018-09-30	5.23598775598299	1	0	5.23598775598299	2018-09-30	4.69	50.792
4	2018-09-30	5.49778714378214	1	0	5.49778714378214	2018-09-30	4.69	50.792
4	2018-09-30	5.75958653158129	1	0	5.75958653158129	2018-09-30	4.69	50.792
4	2018-09-30	6.02138591938044	1	0	6.02138591938044	2018-09-30	4.69	50.792
4	2019-08-31	0	1	0	0	2019-08-31	4.69	50.792
4	2019-08-31	0.261799387799149	1	0	0.261799387799149	2019-08-31	4.69	50.792
4	2019-08-31	0.523598775598299	1	0	0.523598775598299	2019-08-31	4.69	50.792
4	2019-08-31	0.785398163397448	1	0	0.785398163397448	2019-08-31	4.69	50.792
4	2019-08-31	1.0471975511966	1	0	1.0471975511966	2019-08-31	4.69	50.792
4	2019-08-31	1.30899693899575	1	0	1.30899693899575	2019-08-31	4.69	50.792
4	2019-08-31	1.5707963267949001	1	0	1.5707963267949001	2019-08-31	4.69	50.792
4	2019-08-31	1.83259571459405	1	0	1.83259571459405	2019-08-31	4.69	50.792
4	2019-08-31	2.0943951023932	1	0	2.0943951023932	2019-08-31	4.69	50.792
4	2019-08-31	2.35619449019234	1	0	2.35619449019234	2019-08-31	4.69	50.792
4	2019-08-31	2.61799387799149	1	0	2.61799387799149	2019-08-31	4.69	50.792
4	2019-08-31	2.87979326579064	1	0	2.87979326579064	2019-08-31	4.69	50.792
4	2019-08-31	3.14159265358979	1	0	3.14159265358979	2019-08-31	4.69	50.792
4	2019-08-31	3.40339204138894	1	0	3.40339204138894	2019-08-31	4.69	50.792
4	2019-08-31	3.66519142918809	1	0	3.66519142918809	2019-08-31	4.69	50.792
4	2019-08-31	3.92699081698724	1	0	3.92699081698724	2019-08-31	4.69	50.792
4	2019-08-31	4.18879020478639	1	0	4.18879020478639	2019-08-31	4.69	50.792
4	2019-08-31	4.45058959258554	1	0	4.45058959258554	2019-08-31	4.69	50.792
4	2019-08-31	4.71238898038469	1	0	4.71238898038469	2019-08-31	4.69	50.792
4	2019-08-31	4.97418836818384	1	0	4.97418836818384	2019-08-31	4.69	50.792
4	2019-08-31	5.23598775598299	1	0	5.23598775598299	2019-08-31	4.69	50.792
4	2019-08-31	5.49778714378214	1	0	5.49778714378214	2019-08-31	4.69	50.792
4	2019-08-31	5.75958653158129	1	0	5.75958653158129	2019-08-31	4.69	50.792
4	2019-08-31	6.02138591938044	1	0	6.02138591938044	2019-08-31	4.69	50.792
4	2019-09-01	0	1	0	0	2019-09-01	4.69	50.792
4	2019-09-01	0.261799387799149	1	0	0.261799387799149	2019-09-01	4.69	50.792
4	2019-09-01	0.523598775598299	1	0	0.523598775598299	2019-09-01	4.69	50.792
4	2019-09-01	0.785398163397448	1	0	0.785398163397448	2019-09-01	4.69	50.792
4	2019-09-01	1.0471975511966	1	0	1.0471975511966	2019-09-01	4.69	50.792
4	2019-09-01	1.30899693899575	1	0	1.30899693899575	2019-09-01	4.69	50.792
4	2019-09-01	1.5707963267949001	1	0	1.5707963267949001	2019-09-01	4.69	50.792
4	2019-09-01	1.83259571459405	1	0	1.83259571459405	2019-09-01	4.69	50.792
4	2019-09-01	2.0943951023932	1	0	2.0943951023932	2019-09-01	4.69	50.792
4	2019-09-01	2.35619449019234	1	0	2.35619449019234	2019-09-01	4.69	50.792
4	2019-09-01	2.61799387799149	1	0	2.61799387799149	2019-09-01	4.69	50.792
4	2019-09-01	2.87979326579064	1	0	2.87979326579064	2019-09-01	4.69	50.792
4	2019-09-01	3.14159265358979	1	0	3.14159265358979	2019-09-01	4.69	50.792
4	2019-09-01	3.40339204138894	1	0	3.40339204138894	2019-09-01	4.69	50.792
4	2019-09-01	3.66519142918809	1	0	3.66519142918809	2019-09-01	4.69	50.792
4	2019-09-01	3.92699081698724	1	0	3.92699081698724	2019-09-01	4.69	50.792
4	2019-09-01	4.18879020478639	1	0	4.18879020478639	2019-09-01	4.69	50.792
4	2019-09-01	4.45058959258554	1	0	4.45058959258554	2019-09-01	4.69	50.792
4	2019-09-01	4.71238898038469	1	0	4.71238898038469	2019-09-01	4.69	50.792
4	2019-09-01	4.97418836818384	1	0	4.97418836818384	2019-09-01	4.69	50.792
4	2019-09-01	5.23598775598299	1	0	5.23598775598299	2019-09-01	4.69	50.792
4	2019-09-01	5.49778714378214	1	0	5.49778714378214	2019-09-01	4.69	50.792
4	2019-09-01	5.75958653158129	1	0	5.75958653158129	2019-09-01	4.69	50.792
4	2019-09-01	6.02138591938044	1	0	6.02138591938044	2019-09-01	4.69	50.792
4	2019-09-02	0	1	0	0	2019-09-02	4.69	50.792
4	2019-09-02	0.261799387799149	1	0	0.261799387799149	2019-09-02	4.69	50.792
4	2019-09-02	0.523598775598299	1	0	0.523598775598299	2019-09-02	4.69	50.792
4	2019-09-02	0.785398163397448	1	0	0.785398163397448	2019-09-02	4.69	50.792
4	2019-09-02	1.0471975511966	1	0	1.0471975511966	2019-09-02	4.69	50.792
4	2019-09-02	1.30899693899575	1	0	1.30899693899575	2019-09-02	4.69	50.792
4	2019-09-02	1.5707963267949001	1	0	1.5707963267949001	2019-09-02	4.69	50.792
4	2019-09-02	1.83259571459405	1	0	1.83259571459405	2019-09-02	4.69	50.792
4	2019-09-02	2.0943951023932	1	0	2.0943951023932	2019-09-02	4.69	50.792
4	2019-09-02	2.35619449019234	1	0	2.35619449019234	2019-09-02	4.69	50.792
4	2019-09-02	2.61799387799149	1	0	2.61799387799149	2019-09-02	4.69	50.792
4	2019-09-02	2.87979326579064	1	0	2.87979326579064	2019-09-02	4.69	50.792
4	2019-09-02	3.14159265358979	1	0	3.14159265358979	2019-09-02	4.69	50.792
4	2019-09-02	3.40339204138894	1	0	3.40339204138894	2019-09-02	4.69	50.792
4	2019-09-02	3.66519142918809	1	0	3.66519142918809	2019-09-02	4.69	50.792
4	2019-09-02	3.92699081698724	1	0	3.92699081698724	2019-09-02	4.69	50.792
4	2019-09-02	4.18879020478639	1	0	4.18879020478639	2019-09-02	4.69	50.792
4	2019-09-02	4.45058959258554	1	0	4.45058959258554	2019-09-02	4.69	50.792
4	2019-09-02	4.71238898038469	1	0	4.71238898038469	2019-09-02	4.69	50.792
4	2019-09-02	4.97418836818384	1	0	4.97418836818384	2019-09-02	4.69	50.792
4	2019-09-02	5.23598775598299	1	0	5.23598775598299	2019-09-02	4.69	50.792
4	2019-09-02	5.49778714378214	1	0	5.49778714378214	2019-09-02	4.69	50.792
4	2019-09-02	5.75958653158129	1	0	5.75958653158129	2019-09-02	4.69	50.792
4	2019-09-02	6.02138591938044	1	0	6.02138591938044	2019-09-02	4.69	50.792
4	2019-09-03	0	1	0	0	2019-09-03	4.69	50.792
4	2019-09-03	0.261799387799149	1	0	0.261799387799149	2019-09-03	4.69	50.792
4	2019-09-03	0.523598775598299	1	0	0.523598775598299	2019-09-03	4.69	50.792
4	2019-09-03	0.785398163397448	1	0	0.785398163397448	2019-09-03	4.69	50.792
4	2019-09-03	1.0471975511966	1	0	1.0471975511966	2019-09-03	4.69	50.792
4	2019-09-03	1.30899693899575	1	0	1.30899693899575	2019-09-03	4.69	50.792
4	2019-09-03	1.5707963267949001	1	0	1.5707963267949001	2019-09-03	4.69	50.792
4	2019-09-03	1.83259571459405	1	0	1.83259571459405	2019-09-03	4.69	50.792
4	2019-09-03	2.0943951023932	1	0	2.0943951023932	2019-09-03	4.69	50.792
4	2019-09-03	2.35619449019234	1	0	2.35619449019234	2019-09-03	4.69	50.792
4	2019-09-03	2.61799387799149	1	0	2.61799387799149	2019-09-03	4.69	50.792
4	2019-09-03	2.87979326579064	1	0	2.87979326579064	2019-09-03	4.69	50.792
4	2019-09-03	3.14159265358979	1	0	3.14159265358979	2019-09-03	4.69	50.792
4	2019-09-03	3.40339204138894	1	0	3.40339204138894	2019-09-03	4.69	50.792
4	2019-09-03	3.66519142918809	1	0	3.66519142918809	2019-09-03	4.69	50.792
4	2019-09-03	3.92699081698724	1	0	3.92699081698724	2019-09-03	4.69	50.792
4	2019-09-03	4.18879020478639	1	0	4.18879020478639	2019-09-03	4.69	50.792
4	2019-09-03	4.45058959258554	1	0	4.45058959258554	2019-09-03	4.69	50.792
4	2019-09-03	4.71238898038469	1	0	4.71238898038469	2019-09-03	4.69	50.792
4	2019-09-03	4.97418836818384	1	0	4.97418836818384	2019-09-03	4.69	50.792
4	2019-09-03	5.23598775598299	1	0	5.23598775598299	2019-09-03	4.69	50.792
4	2019-09-03	5.49778714378214	1	0	5.49778714378214	2019-09-03	4.69	50.792
4	2019-09-03	5.75958653158129	1	0	5.75958653158129	2019-09-03	4.69	50.792
4	2019-09-03	6.02138591938044	1	0	6.02138591938044	2019-09-03	4.69	50.792
4	2019-09-04	0	1	0	0	2019-09-04	4.69	50.792
4	2019-09-04	0.261799387799149	1	0	0.261799387799149	2019-09-04	4.69	50.792
4	2019-09-04	0.523598775598299	1	0	0.523598775598299	2019-09-04	4.69	50.792
4	2019-09-04	0.785398163397448	1	0	0.785398163397448	2019-09-04	4.69	50.792
4	2019-09-04	1.0471975511966	1	0	1.0471975511966	2019-09-04	4.69	50.792
4	2019-09-04	1.30899693899575	1	0	1.30899693899575	2019-09-04	4.69	50.792
4	2019-09-04	1.5707963267949001	1	0	1.5707963267949001	2019-09-04	4.69	50.792
4	2019-09-04	1.83259571459405	1	0	1.83259571459405	2019-09-04	4.69	50.792
4	2019-09-04	2.0943951023932	1	0	2.0943951023932	2019-09-04	4.69	50.792
4	2019-09-04	2.35619449019234	1	0	2.35619449019234	2019-09-04	4.69	50.792
4	2019-09-04	2.61799387799149	1	0	2.61799387799149	2019-09-04	4.69	50.792
4	2019-09-04	2.87979326579064	1	0	2.87979326579064	2019-09-04	4.69	50.792
4	2019-09-04	3.14159265358979	1	0	3.14159265358979	2019-09-04	4.69	50.792
4	2019-09-04	3.40339204138894	1	0	3.40339204138894	2019-09-04	4.69	50.792
4	2019-09-04	3.66519142918809	1	0	3.66519142918809	2019-09-04	4.69	50.792
4	2019-09-04	3.92699081698724	1	0	3.92699081698724	2019-09-04	4.69	50.792
4	2019-09-04	4.18879020478639	1	0	4.18879020478639	2019-09-04	4.69	50.792
4	2019-09-04	4.45058959258554	1	0	4.45058959258554	2019-09-04	4.69	50.792
4	2019-09-04	4.71238898038469	1	0	4.71238898038469	2019-09-04	4.69	50.792
4	2019-09-04	4.97418836818384	1	0	4.97418836818384	2019-09-04	4.69	50.792
4	2019-09-04	5.23598775598299	1	0	5.23598775598299	2019-09-04	4.69	50.792
4	2019-09-04	5.49778714378214	1	0	5.49778714378214	2019-09-04	4.69	50.792
4	2019-09-04	5.75958653158129	1	0	5.75958653158129	2019-09-04	4.69	50.792
4	2019-09-04	6.02138591938044	1	0	6.02138591938044	2019-09-04	4.69	50.792
4	2019-09-05	0	1	0	0	2019-09-05	4.69	50.792
4	2019-09-05	0.261799387799149	1	0	0.261799387799149	2019-09-05	4.69	50.792
4	2019-09-05	0.523598775598299	1	0	0.523598775598299	2019-09-05	4.69	50.792
4	2019-09-05	0.785398163397448	1	0	0.785398163397448	2019-09-05	4.69	50.792
4	2019-09-05	1.0471975511966	1	0	1.0471975511966	2019-09-05	4.69	50.792
4	2019-09-05	1.30899693899575	1	0	1.30899693899575	2019-09-05	4.69	50.792
4	2019-09-05	1.5707963267949001	1	0	1.5707963267949001	2019-09-05	4.69	50.792
4	2019-09-05	1.83259571459405	1	0	1.83259571459405	2019-09-05	4.69	50.792
4	2019-09-05	2.0943951023932	1	0	2.0943951023932	2019-09-05	4.69	50.792
4	2019-09-05	2.35619449019234	1	0	2.35619449019234	2019-09-05	4.69	50.792
4	2019-09-05	2.61799387799149	1	0	2.61799387799149	2019-09-05	4.69	50.792
4	2019-09-05	2.87979326579064	1	0	2.87979326579064	2019-09-05	4.69	50.792
4	2019-09-05	3.14159265358979	1	0	3.14159265358979	2019-09-05	4.69	50.792
4	2019-09-05	3.40339204138894	1	0	3.40339204138894	2019-09-05	4.69	50.792
4	2019-09-05	3.66519142918809	1	0	3.66519142918809	2019-09-05	4.69	50.792
4	2019-09-05	3.92699081698724	1	0	3.92699081698724	2019-09-05	4.69	50.792
4	2019-09-05	4.18879020478639	1	0	4.18879020478639	2019-09-05	4.69	50.792
4	2019-09-05	4.45058959258554	1	0	4.45058959258554	2019-09-05	4.69	50.792
4	2019-09-05	4.71238898038469	1	0	4.71238898038469	2019-09-05	4.69	50.792
4	2019-09-05	4.97418836818384	1	0	4.97418836818384	2019-09-05	4.69	50.792
4	2019-09-05	5.23598775598299	1	0	5.23598775598299	2019-09-05	4.69	50.792
4	2019-09-05	5.49778714378214	1	0	5.49778714378214	2019-09-05	4.69	50.792
4	2019-09-05	5.75958653158129	1	0	5.75958653158129	2019-09-05	4.69	50.792
4	2019-09-05	6.02138591938044	1	0	6.02138591938044	2019-09-05	4.69	50.792
4	2019-09-06	0	1	0	0	2019-09-06	4.69	50.792
4	2019-09-06	0.261799387799149	1	0	0.261799387799149	2019-09-06	4.69	50.792
4	2019-09-06	0.523598775598299	1	0	0.523598775598299	2019-09-06	4.69	50.792
4	2019-09-06	0.785398163397448	1	0	0.785398163397448	2019-09-06	4.69	50.792
4	2019-09-06	1.0471975511966	1	0	1.0471975511966	2019-09-06	4.69	50.792
4	2019-09-06	1.30899693899575	1	0	1.30899693899575	2019-09-06	4.69	50.792
4	2019-09-06	1.5707963267949001	1	0	1.5707963267949001	2019-09-06	4.69	50.792
4	2019-09-06	1.83259571459405	1	0	1.83259571459405	2019-09-06	4.69	50.792
4	2019-09-06	2.0943951023932	1	0	2.0943951023932	2019-09-06	4.69	50.792
4	2019-09-06	2.35619449019234	1	0	2.35619449019234	2019-09-06	4.69	50.792
4	2019-09-06	2.61799387799149	1	0	2.61799387799149	2019-09-06	4.69	50.792
4	2019-09-06	2.87979326579064	1	0	2.87979326579064	2019-09-06	4.69	50.792
4	2019-09-06	3.14159265358979	1	0	3.14159265358979	2019-09-06	4.69	50.792
4	2019-09-06	3.40339204138894	1	0	3.40339204138894	2019-09-06	4.69	50.792
4	2019-09-06	3.66519142918809	1	0	3.66519142918809	2019-09-06	4.69	50.792
4	2019-09-06	3.92699081698724	1	0	3.92699081698724	2019-09-06	4.69	50.792
4	2019-09-06	4.18879020478639	1	0	4.18879020478639	2019-09-06	4.69	50.792
4	2019-09-06	4.45058959258554	1	0	4.45058959258554	2019-09-06	4.69	50.792
4	2019-09-06	4.71238898038469	1	0	4.71238898038469	2019-09-06	4.69	50.792
4	2019-09-06	4.97418836818384	1	0	4.97418836818384	2019-09-06	4.69	50.792
4	2019-09-06	5.23598775598299	1	0	5.23598775598299	2019-09-06	4.69	50.792
4	2019-09-06	5.49778714378214	1	0	5.49778714378214	2019-09-06	4.69	50.792
4	2019-09-06	5.75958653158129	1	0	5.75958653158129	2019-09-06	4.69	50.792
4	2019-09-06	6.02138591938044	1	0	6.02138591938044	2019-09-06	4.69	50.792
4	2019-09-07	0	1	0	0	2019-09-07	4.69	50.792
4	2019-09-07	0.261799387799149	1	0	0.261799387799149	2019-09-07	4.69	50.792
4	2019-09-07	0.523598775598299	1	0	0.523598775598299	2019-09-07	4.69	50.792
4	2019-09-07	0.785398163397448	1	0	0.785398163397448	2019-09-07	4.69	50.792
4	2019-09-07	1.0471975511966	1	0	1.0471975511966	2019-09-07	4.69	50.792
4	2019-09-07	1.30899693899575	1	0	1.30899693899575	2019-09-07	4.69	50.792
4	2019-09-07	1.5707963267949001	1	0	1.5707963267949001	2019-09-07	4.69	50.792
4	2019-09-07	1.83259571459405	1	0	1.83259571459405	2019-09-07	4.69	50.792
4	2019-09-07	2.0943951023932	1	0	2.0943951023932	2019-09-07	4.69	50.792
4	2019-09-07	2.35619449019234	1	0	2.35619449019234	2019-09-07	4.69	50.792
4	2019-09-07	2.61799387799149	1	0	2.61799387799149	2019-09-07	4.69	50.792
4	2019-09-07	2.87979326579064	1	0	2.87979326579064	2019-09-07	4.69	50.792
4	2019-09-07	3.14159265358979	1	0	3.14159265358979	2019-09-07	4.69	50.792
4	2019-09-07	3.40339204138894	1	0	3.40339204138894	2019-09-07	4.69	50.792
4	2019-09-07	3.66519142918809	1	0	3.66519142918809	2019-09-07	4.69	50.792
4	2019-09-07	3.92699081698724	1	0	3.92699081698724	2019-09-07	4.69	50.792
4	2019-09-07	4.18879020478639	1	0	4.18879020478639	2019-09-07	4.69	50.792
4	2019-09-07	4.45058959258554	1	0	4.45058959258554	2019-09-07	4.69	50.792
4	2019-09-07	4.71238898038469	1	0	4.71238898038469	2019-09-07	4.69	50.792
4	2019-09-07	4.97418836818384	1	0	4.97418836818384	2019-09-07	4.69	50.792
4	2019-09-07	5.23598775598299	1	0	5.23598775598299	2019-09-07	4.69	50.792
4	2019-09-07	5.49778714378214	1	0	5.49778714378214	2019-09-07	4.69	50.792
4	2019-09-07	5.75958653158129	1	0	5.75958653158129	2019-09-07	4.69	50.792
4	2019-09-07	6.02138591938044	1	0	6.02138591938044	2019-09-07	4.69	50.792
4	2019-09-08	0	1	0	0	2019-09-08	4.69	50.792
4	2019-09-08	0.261799387799149	1	0	0.261799387799149	2019-09-08	4.69	50.792
4	2019-09-08	0.523598775598299	1	0	0.523598775598299	2019-09-08	4.69	50.792
4	2019-09-08	0.785398163397448	1	0	0.785398163397448	2019-09-08	4.69	50.792
4	2019-09-08	1.0471975511966	1	0	1.0471975511966	2019-09-08	4.69	50.792
4	2019-09-08	1.30899693899575	1	0	1.30899693899575	2019-09-08	4.69	50.792
4	2019-09-08	1.5707963267949001	1	0	1.5707963267949001	2019-09-08	4.69	50.792
4	2019-09-08	1.83259571459405	1	0	1.83259571459405	2019-09-08	4.69	50.792
4	2019-09-08	2.0943951023932	1	0	2.0943951023932	2019-09-08	4.69	50.792
4	2019-09-08	2.35619449019234	1	0	2.35619449019234	2019-09-08	4.69	50.792
4	2019-09-08	2.61799387799149	1	0	2.61799387799149	2019-09-08	4.69	50.792
4	2019-09-08	2.87979326579064	1	0	2.87979326579064	2019-09-08	4.69	50.792
4	2019-09-08	3.14159265358979	1	0	3.14159265358979	2019-09-08	4.69	50.792
4	2019-09-08	3.40339204138894	1	0	3.40339204138894	2019-09-08	4.69	50.792
4	2019-09-08	3.66519142918809	1	0	3.66519142918809	2019-09-08	4.69	50.792
4	2019-09-08	3.92699081698724	1	0	3.92699081698724	2019-09-08	4.69	50.792
4	2019-09-08	4.18879020478639	1	0	4.18879020478639	2019-09-08	4.69	50.792
4	2019-09-08	4.45058959258554	1	0	4.45058959258554	2019-09-08	4.69	50.792
4	2019-09-08	4.71238898038469	1	0	4.71238898038469	2019-09-08	4.69	50.792
4	2019-09-08	4.97418836818384	1	0	4.97418836818384	2019-09-08	4.69	50.792
4	2019-09-08	5.23598775598299	1	0	5.23598775598299	2019-09-08	4.69	50.792
4	2019-09-08	5.49778714378214	1	0	5.49778714378214	2019-09-08	4.69	50.792
4	2019-09-08	5.75958653158129	1	0	5.75958653158129	2019-09-08	4.69	50.792
4	2019-09-08	6.02138591938044	1	0	6.02138591938044	2019-09-08	4.69	50.792
4	2019-09-09	0	1	0	0	2019-09-09	4.69	50.792
4	2019-09-09	0.261799387799149	1	0	0.261799387799149	2019-09-09	4.69	50.792
4	2019-09-09	0.523598775598299	1	0	0.523598775598299	2019-09-09	4.69	50.792
4	2019-09-09	0.785398163397448	1	0	0.785398163397448	2019-09-09	4.69	50.792
4	2019-09-09	1.0471975511966	1	0	1.0471975511966	2019-09-09	4.69	50.792
4	2019-09-09	1.30899693899575	1	0	1.30899693899575	2019-09-09	4.69	50.792
4	2019-09-09	1.5707963267949001	1	0	1.5707963267949001	2019-09-09	4.69	50.792
4	2019-09-09	1.83259571459405	1	0	1.83259571459405	2019-09-09	4.69	50.792
4	2019-09-09	2.0943951023932	1	0	2.0943951023932	2019-09-09	4.69	50.792
4	2019-09-09	2.35619449019234	1	0	2.35619449019234	2019-09-09	4.69	50.792
4	2019-09-09	2.61799387799149	1	0	2.61799387799149	2019-09-09	4.69	50.792
4	2019-09-09	2.87979326579064	1	0	2.87979326579064	2019-09-09	4.69	50.792
4	2019-09-09	3.14159265358979	1	0	3.14159265358979	2019-09-09	4.69	50.792
4	2019-09-09	3.40339204138894	1	0	3.40339204138894	2019-09-09	4.69	50.792
4	2019-09-09	3.66519142918809	1	0	3.66519142918809	2019-09-09	4.69	50.792
4	2019-09-09	3.92699081698724	1	0	3.92699081698724	2019-09-09	4.69	50.792
4	2019-09-09	4.18879020478639	1	0	4.18879020478639	2019-09-09	4.69	50.792
4	2019-09-09	4.45058959258554	1	0	4.45058959258554	2019-09-09	4.69	50.792
4	2019-09-09	4.71238898038469	1	0	4.71238898038469	2019-09-09	4.69	50.792
4	2019-09-09	4.97418836818384	1	0	4.97418836818384	2019-09-09	4.69	50.792
4	2019-09-09	5.23598775598299	1	0	5.23598775598299	2019-09-09	4.69	50.792
4	2019-09-09	5.49778714378214	1	0	5.49778714378214	2019-09-09	4.69	50.792
4	2019-09-09	5.75958653158129	1	0	5.75958653158129	2019-09-09	4.69	50.792
4	2019-09-09	6.02138591938044	1	0	6.02138591938044	2019-09-09	4.69	50.792
4	2019-09-10	0	1	0	0	2019-09-10	4.69	50.792
4	2019-09-10	0.261799387799149	1	0	0.261799387799149	2019-09-10	4.69	50.792
4	2019-09-10	0.523598775598299	1	0	0.523598775598299	2019-09-10	4.69	50.792
4	2019-09-10	0.785398163397448	1	0	0.785398163397448	2019-09-10	4.69	50.792
4	2019-09-10	1.0471975511966	1	0	1.0471975511966	2019-09-10	4.69	50.792
4	2019-09-10	1.30899693899575	1	0	1.30899693899575	2019-09-10	4.69	50.792
4	2019-09-10	1.5707963267949001	1	0	1.5707963267949001	2019-09-10	4.69	50.792
4	2019-09-10	1.83259571459405	1	0	1.83259571459405	2019-09-10	4.69	50.792
4	2019-09-10	2.0943951023932	1	0	2.0943951023932	2019-09-10	4.69	50.792
4	2019-09-10	2.35619449019234	1	0	2.35619449019234	2019-09-10	4.69	50.792
4	2019-09-10	2.61799387799149	1	0	2.61799387799149	2019-09-10	4.69	50.792
4	2019-09-10	2.87979326579064	1	0	2.87979326579064	2019-09-10	4.69	50.792
4	2019-09-10	3.14159265358979	1	0	3.14159265358979	2019-09-10	4.69	50.792
4	2019-09-10	3.40339204138894	1	0	3.40339204138894	2019-09-10	4.69	50.792
4	2019-09-10	3.66519142918809	1	0	3.66519142918809	2019-09-10	4.69	50.792
4	2019-09-10	3.92699081698724	1	0	3.92699081698724	2019-09-10	4.69	50.792
4	2019-09-10	4.18879020478639	1	0	4.18879020478639	2019-09-10	4.69	50.792
4	2019-09-10	4.45058959258554	1	0	4.45058959258554	2019-09-10	4.69	50.792
4	2019-09-10	4.71238898038469	1	0	4.71238898038469	2019-09-10	4.69	50.792
4	2019-09-10	4.97418836818384	1	0	4.97418836818384	2019-09-10	4.69	50.792
4	2019-09-10	5.23598775598299	1	0	5.23598775598299	2019-09-10	4.69	50.792
4	2019-09-10	5.49778714378214	1	0	5.49778714378214	2019-09-10	4.69	50.792
4	2019-09-10	5.75958653158129	1	0	5.75958653158129	2019-09-10	4.69	50.792
4	2019-09-10	6.02138591938044	1	0	6.02138591938044	2019-09-10	4.69	50.792
4	2019-09-11	0	1	0	0	2019-09-11	4.69	50.792
4	2019-09-11	0.261799387799149	1	0	0.261799387799149	2019-09-11	4.69	50.792
4	2019-09-11	0.523598775598299	1	0	0.523598775598299	2019-09-11	4.69	50.792
4	2019-09-11	0.785398163397448	1	0	0.785398163397448	2019-09-11	4.69	50.792
4	2019-09-11	1.0471975511966	1	0	1.0471975511966	2019-09-11	4.69	50.792
4	2019-09-11	1.30899693899575	1	0	1.30899693899575	2019-09-11	4.69	50.792
4	2019-09-11	1.5707963267949001	1	0	1.5707963267949001	2019-09-11	4.69	50.792
4	2019-09-11	1.83259571459405	1	0	1.83259571459405	2019-09-11	4.69	50.792
4	2019-09-11	2.0943951023932	1	0	2.0943951023932	2019-09-11	4.69	50.792
4	2019-09-11	2.35619449019234	1	0	2.35619449019234	2019-09-11	4.69	50.792
4	2019-09-11	2.61799387799149	1	0	2.61799387799149	2019-09-11	4.69	50.792
4	2019-09-11	2.87979326579064	1	0	2.87979326579064	2019-09-11	4.69	50.792
4	2019-09-11	3.14159265358979	1	0	3.14159265358979	2019-09-11	4.69	50.792
4	2019-09-11	3.40339204138894	1	0	3.40339204138894	2019-09-11	4.69	50.792
4	2019-09-11	3.66519142918809	1	0	3.66519142918809	2019-09-11	4.69	50.792
4	2019-09-11	3.92699081698724	1	0	3.92699081698724	2019-09-11	4.69	50.792
4	2019-09-11	4.18879020478639	1	0	4.18879020478639	2019-09-11	4.69	50.792
4	2019-09-11	4.45058959258554	1	0	4.45058959258554	2019-09-11	4.69	50.792
4	2019-09-11	4.71238898038469	1	0	4.71238898038469	2019-09-11	4.69	50.792
4	2019-09-11	4.97418836818384	1	0	4.97418836818384	2019-09-11	4.69	50.792
4	2019-09-11	5.23598775598299	1	0	5.23598775598299	2019-09-11	4.69	50.792
4	2019-09-11	5.49778714378214	1	0	5.49778714378214	2019-09-11	4.69	50.792
4	2019-09-11	5.75958653158129	1	0	5.75958653158129	2019-09-11	4.69	50.792
4	2019-09-11	6.02138591938044	1	0	6.02138591938044	2019-09-11	4.69	50.792
4	2019-09-12	0	1	0	0	2019-09-12	4.69	50.792
4	2019-09-12	0.261799387799149	1	0	0.261799387799149	2019-09-12	4.69	50.792
4	2019-09-12	0.523598775598299	1	0	0.523598775598299	2019-09-12	4.69	50.792
4	2019-09-12	0.785398163397448	1	0	0.785398163397448	2019-09-12	4.69	50.792
4	2019-09-12	1.0471975511966	1	0	1.0471975511966	2019-09-12	4.69	50.792
4	2019-09-12	1.30899693899575	1	0	1.30899693899575	2019-09-12	4.69	50.792
4	2019-09-12	1.5707963267949001	1	0	1.5707963267949001	2019-09-12	4.69	50.792
4	2019-09-12	1.83259571459405	1	0	1.83259571459405	2019-09-12	4.69	50.792
4	2019-09-12	2.0943951023932	1	0	2.0943951023932	2019-09-12	4.69	50.792
4	2019-09-12	2.35619449019234	1	0	2.35619449019234	2019-09-12	4.69	50.792
4	2019-09-12	2.61799387799149	1	0	2.61799387799149	2019-09-12	4.69	50.792
4	2019-09-12	2.87979326579064	1	0	2.87979326579064	2019-09-12	4.69	50.792
4	2019-09-12	3.14159265358979	1	0	3.14159265358979	2019-09-12	4.69	50.792
4	2019-09-12	3.40339204138894	1	0	3.40339204138894	2019-09-12	4.69	50.792
4	2019-09-12	3.66519142918809	1	0	3.66519142918809	2019-09-12	4.69	50.792
4	2019-09-12	3.92699081698724	1	0	3.92699081698724	2019-09-12	4.69	50.792
4	2019-09-12	4.18879020478639	1	0	4.18879020478639	2019-09-12	4.69	50.792
4	2019-09-12	4.45058959258554	1	0	4.45058959258554	2019-09-12	4.69	50.792
4	2019-09-12	4.71238898038469	1	0	4.71238898038469	2019-09-12	4.69	50.792
4	2019-09-12	4.97418836818384	1	0	4.97418836818384	2019-09-12	4.69	50.792
4	2019-09-12	5.23598775598299	1	0	5.23598775598299	2019-09-12	4.69	50.792
4	2019-09-12	5.49778714378214	1	0	5.49778714378214	2019-09-12	4.69	50.792
4	2019-09-12	5.75958653158129	1	0	5.75958653158129	2019-09-12	4.69	50.792
4	2019-09-12	6.02138591938044	1	0	6.02138591938044	2019-09-12	4.69	50.792
4	2019-09-13	0	1	0	0	2019-09-13	4.69	50.792
4	2019-09-13	0.261799387799149	1	0	0.261799387799149	2019-09-13	4.69	50.792
4	2019-09-13	0.523598775598299	1	0	0.523598775598299	2019-09-13	4.69	50.792
4	2019-09-13	0.785398163397448	1	0	0.785398163397448	2019-09-13	4.69	50.792
4	2019-09-13	1.0471975511966	1	0	1.0471975511966	2019-09-13	4.69	50.792
4	2019-09-13	1.30899693899575	1	0	1.30899693899575	2019-09-13	4.69	50.792
4	2019-09-13	1.5707963267949001	1	0	1.5707963267949001	2019-09-13	4.69	50.792
4	2019-09-13	1.83259571459405	1	0	1.83259571459405	2019-09-13	4.69	50.792
4	2019-09-13	2.0943951023932	1	0	2.0943951023932	2019-09-13	4.69	50.792
4	2019-09-13	2.35619449019234	1	0	2.35619449019234	2019-09-13	4.69	50.792
4	2019-09-13	2.61799387799149	1	0	2.61799387799149	2019-09-13	4.69	50.792
4	2019-09-13	2.87979326579064	1	0	2.87979326579064	2019-09-13	4.69	50.792
4	2019-09-13	3.14159265358979	1	0	3.14159265358979	2019-09-13	4.69	50.792
4	2019-09-13	3.40339204138894	1	0	3.40339204138894	2019-09-13	4.69	50.792
4	2019-09-13	3.66519142918809	1	0	3.66519142918809	2019-09-13	4.69	50.792
4	2019-09-13	3.92699081698724	1	0	3.92699081698724	2019-09-13	4.69	50.792
4	2019-09-13	4.18879020478639	1	0	4.18879020478639	2019-09-13	4.69	50.792
4	2019-09-13	4.45058959258554	1	0	4.45058959258554	2019-09-13	4.69	50.792
4	2019-09-13	4.71238898038469	1	0	4.71238898038469	2019-09-13	4.69	50.792
4	2019-09-13	4.97418836818384	1	0	4.97418836818384	2019-09-13	4.69	50.792
4	2019-09-13	5.23598775598299	1	0	5.23598775598299	2019-09-13	4.69	50.792
4	2019-09-13	5.49778714378214	1	0	5.49778714378214	2019-09-13	4.69	50.792
4	2019-09-13	5.75958653158129	1	0	5.75958653158129	2019-09-13	4.69	50.792
4	2019-09-13	6.02138591938044	1	0	6.02138591938044	2019-09-13	4.69	50.792
4	2019-09-14	0	1	0	0	2019-09-14	4.69	50.792
4	2019-09-14	0.261799387799149	1	0	0.261799387799149	2019-09-14	4.69	50.792
4	2019-09-14	0.523598775598299	1	0	0.523598775598299	2019-09-14	4.69	50.792
4	2019-09-14	0.785398163397448	1	0	0.785398163397448	2019-09-14	4.69	50.792
4	2019-09-14	1.0471975511966	1	0	1.0471975511966	2019-09-14	4.69	50.792
4	2019-09-14	1.30899693899575	1	0	1.30899693899575	2019-09-14	4.69	50.792
4	2019-09-14	1.5707963267949001	1	0	1.5707963267949001	2019-09-14	4.69	50.792
4	2019-09-14	1.83259571459405	1	0	1.83259571459405	2019-09-14	4.69	50.792
4	2019-09-14	2.0943951023932	1	0	2.0943951023932	2019-09-14	4.69	50.792
4	2019-09-14	2.35619449019234	1	0	2.35619449019234	2019-09-14	4.69	50.792
4	2019-09-14	2.61799387799149	1	0	2.61799387799149	2019-09-14	4.69	50.792
4	2019-09-14	2.87979326579064	1	0	2.87979326579064	2019-09-14	4.69	50.792
4	2019-09-14	3.14159265358979	1	0	3.14159265358979	2019-09-14	4.69	50.792
4	2019-09-14	3.40339204138894	1	0	3.40339204138894	2019-09-14	4.69	50.792
4	2019-09-14	3.66519142918809	1	0	3.66519142918809	2019-09-14	4.69	50.792
4	2019-09-14	3.92699081698724	1	0	3.92699081698724	2019-09-14	4.69	50.792
4	2019-09-14	4.18879020478639	1	0	4.18879020478639	2019-09-14	4.69	50.792
4	2019-09-14	4.45058959258554	1	0	4.45058959258554	2019-09-14	4.69	50.792
4	2019-09-14	4.71238898038469	1	0	4.71238898038469	2019-09-14	4.69	50.792
4	2019-09-14	4.97418836818384	1	0	4.97418836818384	2019-09-14	4.69	50.792
4	2019-09-14	5.23598775598299	1	0	5.23598775598299	2019-09-14	4.69	50.792
4	2019-09-14	5.49778714378214	1	0	5.49778714378214	2019-09-14	4.69	50.792
4	2019-09-14	5.75958653158129	1	0	5.75958653158129	2019-09-14	4.69	50.792
4	2019-09-14	6.02138591938044	1	0	6.02138591938044	2019-09-14	4.69	50.792
4	2019-09-15	0	1	0	0	2019-09-15	4.69	50.792
4	2019-09-15	0.261799387799149	1	0	0.261799387799149	2019-09-15	4.69	50.792
4	2019-09-15	0.523598775598299	1	0	0.523598775598299	2019-09-15	4.69	50.792
4	2019-09-15	0.785398163397448	1	0	0.785398163397448	2019-09-15	4.69	50.792
4	2019-09-15	1.0471975511966	1	0	1.0471975511966	2019-09-15	4.69	50.792
4	2019-09-15	1.30899693899575	1	0	1.30899693899575	2019-09-15	4.69	50.792
4	2019-09-15	1.5707963267949001	1	0	1.5707963267949001	2019-09-15	4.69	50.792
4	2019-09-15	1.83259571459405	1	0	1.83259571459405	2019-09-15	4.69	50.792
4	2019-09-15	2.0943951023932	1	0	2.0943951023932	2019-09-15	4.69	50.792
4	2019-09-15	2.35619449019234	1	0	2.35619449019234	2019-09-15	4.69	50.792
4	2019-09-15	2.61799387799149	1	0	2.61799387799149	2019-09-15	4.69	50.792
4	2019-09-15	2.87979326579064	1	0	2.87979326579064	2019-09-15	4.69	50.792
4	2019-09-15	3.14159265358979	1	0	3.14159265358979	2019-09-15	4.69	50.792
4	2019-09-15	3.40339204138894	1	0	3.40339204138894	2019-09-15	4.69	50.792
4	2019-09-15	3.66519142918809	1	0	3.66519142918809	2019-09-15	4.69	50.792
4	2019-09-15	3.92699081698724	1	0	3.92699081698724	2019-09-15	4.69	50.792
4	2019-09-15	4.18879020478639	1	0	4.18879020478639	2019-09-15	4.69	50.792
4	2019-09-15	4.45058959258554	1	0	4.45058959258554	2019-09-15	4.69	50.792
4	2019-09-15	4.71238898038469	1	0	4.71238898038469	2019-09-15	4.69	50.792
4	2019-09-15	4.97418836818384	1	0	4.97418836818384	2019-09-15	4.69	50.792
4	2019-09-15	5.23598775598299	1	0	5.23598775598299	2019-09-15	4.69	50.792
4	2019-09-15	5.49778714378214	1	0	5.49778714378214	2019-09-15	4.69	50.792
4	2019-09-15	5.75958653158129	1	0	5.75958653158129	2019-09-15	4.69	50.792
4	2019-09-15	6.02138591938044	1	0	6.02138591938044	2019-09-15	4.69	50.792
4	2019-09-16	0	1	0	0	2019-09-16	4.69	50.792
4	2019-09-16	0.261799387799149	1	0	0.261799387799149	2019-09-16	4.69	50.792
4	2019-09-16	0.523598775598299	1	0	0.523598775598299	2019-09-16	4.69	50.792
4	2019-09-16	0.785398163397448	1	0	0.785398163397448	2019-09-16	4.69	50.792
4	2019-09-16	1.0471975511966	1	0	1.0471975511966	2019-09-16	4.69	50.792
4	2019-09-16	1.30899693899575	1	0	1.30899693899575	2019-09-16	4.69	50.792
4	2019-09-16	1.5707963267949001	1	0	1.5707963267949001	2019-09-16	4.69	50.792
4	2019-09-16	1.83259571459405	1	0	1.83259571459405	2019-09-16	4.69	50.792
4	2019-09-16	2.0943951023932	1	0	2.0943951023932	2019-09-16	4.69	50.792
4	2019-09-16	2.35619449019234	1	0	2.35619449019234	2019-09-16	4.69	50.792
4	2019-09-16	2.61799387799149	1	0	2.61799387799149	2019-09-16	4.69	50.792
4	2019-09-16	2.87979326579064	1	0	2.87979326579064	2019-09-16	4.69	50.792
4	2019-09-16	3.14159265358979	1	0	3.14159265358979	2019-09-16	4.69	50.792
4	2019-09-16	3.40339204138894	1	0	3.40339204138894	2019-09-16	4.69	50.792
4	2019-09-16	3.66519142918809	1	0	3.66519142918809	2019-09-16	4.69	50.792
4	2019-09-16	3.92699081698724	1	0	3.92699081698724	2019-09-16	4.69	50.792
4	2019-09-16	4.18879020478639	1	0	4.18879020478639	2019-09-16	4.69	50.792
4	2019-09-16	4.45058959258554	1	0	4.45058959258554	2019-09-16	4.69	50.792
4	2019-09-16	4.71238898038469	1	0	4.71238898038469	2019-09-16	4.69	50.792
4	2019-09-16	4.97418836818384	1	0	4.97418836818384	2019-09-16	4.69	50.792
4	2019-09-16	5.23598775598299	1	0	5.23598775598299	2019-09-16	4.69	50.792
4	2019-09-16	5.49778714378214	1	0	5.49778714378214	2019-09-16	4.69	50.792
4	2019-09-16	5.75958653158129	1	0	5.75958653158129	2019-09-16	4.69	50.792
4	2019-09-16	6.02138591938044	1	0	6.02138591938044	2019-09-16	4.69	50.792
4	2019-09-17	0	1	0	0	2019-09-17	4.69	50.792
4	2019-09-17	0.261799387799149	1	0	0.261799387799149	2019-09-17	4.69	50.792
4	2019-09-17	0.523598775598299	1	0	0.523598775598299	2019-09-17	4.69	50.792
4	2019-09-17	0.785398163397448	1	0	0.785398163397448	2019-09-17	4.69	50.792
4	2019-09-17	1.0471975511966	1	0	1.0471975511966	2019-09-17	4.69	50.792
4	2019-09-17	1.30899693899575	1	0	1.30899693899575	2019-09-17	4.69	50.792
4	2019-09-17	1.5707963267949001	1	0	1.5707963267949001	2019-09-17	4.69	50.792
4	2019-09-17	1.83259571459405	1	0	1.83259571459405	2019-09-17	4.69	50.792
4	2019-09-17	2.0943951023932	1	0	2.0943951023932	2019-09-17	4.69	50.792
4	2019-09-17	2.35619449019234	1	0	2.35619449019234	2019-09-17	4.69	50.792
4	2019-09-17	2.61799387799149	1	0	2.61799387799149	2019-09-17	4.69	50.792
4	2019-09-17	2.87979326579064	1	0	2.87979326579064	2019-09-17	4.69	50.792
4	2019-09-17	3.14159265358979	1	0	3.14159265358979	2019-09-17	4.69	50.792
4	2019-09-17	3.40339204138894	1	0	3.40339204138894	2019-09-17	4.69	50.792
4	2019-09-17	3.66519142918809	1	0	3.66519142918809	2019-09-17	4.69	50.792
4	2019-09-17	3.92699081698724	1	0	3.92699081698724	2019-09-17	4.69	50.792
4	2019-09-17	4.18879020478639	1	0	4.18879020478639	2019-09-17	4.69	50.792
4	2019-09-17	4.45058959258554	1	0	4.45058959258554	2019-09-17	4.69	50.792
4	2019-09-17	4.71238898038469	1	0	4.71238898038469	2019-09-17	4.69	50.792
4	2019-09-17	4.97418836818384	1	0	4.97418836818384	2019-09-17	4.69	50.792
4	2019-09-17	5.23598775598299	1	0	5.23598775598299	2019-09-17	4.69	50.792
4	2019-09-17	5.49778714378214	1	0	5.49778714378214	2019-09-17	4.69	50.792
4	2019-09-17	5.75958653158129	1	0	5.75958653158129	2019-09-17	4.69	50.792
4	2019-09-17	6.02138591938044	1	0	6.02138591938044	2019-09-17	4.69	50.792
4	2019-09-18	0	1	0	0	2019-09-18	4.69	50.792
4	2019-09-18	0.261799387799149	1	0	0.261799387799149	2019-09-18	4.69	50.792
4	2019-09-18	0.523598775598299	1	0	0.523598775598299	2019-09-18	4.69	50.792
4	2019-09-18	0.785398163397448	1	0	0.785398163397448	2019-09-18	4.69	50.792
4	2019-09-18	1.0471975511966	1	0	1.0471975511966	2019-09-18	4.69	50.792
4	2019-09-18	1.30899693899575	1	0	1.30899693899575	2019-09-18	4.69	50.792
4	2019-09-18	1.5707963267949001	1	0	1.5707963267949001	2019-09-18	4.69	50.792
4	2019-09-18	1.83259571459405	1	0	1.83259571459405	2019-09-18	4.69	50.792
4	2019-09-18	2.0943951023932	1	0	2.0943951023932	2019-09-18	4.69	50.792
4	2019-09-18	2.35619449019234	1	0	2.35619449019234	2019-09-18	4.69	50.792
4	2019-09-18	2.61799387799149	1	0	2.61799387799149	2019-09-18	4.69	50.792
4	2019-09-18	2.87979326579064	1	0	2.87979326579064	2019-09-18	4.69	50.792
4	2019-09-18	3.14159265358979	1	0	3.14159265358979	2019-09-18	4.69	50.792
4	2019-09-18	3.40339204138894	1	0	3.40339204138894	2019-09-18	4.69	50.792
4	2019-09-18	3.66519142918809	1	0	3.66519142918809	2019-09-18	4.69	50.792
4	2019-09-18	3.92699081698724	1	0	3.92699081698724	2019-09-18	4.69	50.792
4	2019-09-18	4.18879020478639	1	0	4.18879020478639	2019-09-18	4.69	50.792
4	2019-09-18	4.45058959258554	1	0	4.45058959258554	2019-09-18	4.69	50.792
4	2019-09-18	4.71238898038469	1	0	4.71238898038469	2019-09-18	4.69	50.792
4	2019-09-18	4.97418836818384	1	0	4.97418836818384	2019-09-18	4.69	50.792
4	2019-09-18	5.23598775598299	1	0	5.23598775598299	2019-09-18	4.69	50.792
4	2019-09-18	5.49778714378214	1	0	5.49778714378214	2019-09-18	4.69	50.792
4	2019-09-18	5.75958653158129	1	0	5.75958653158129	2019-09-18	4.69	50.792
4	2019-09-18	6.02138591938044	1	0	6.02138591938044	2019-09-18	4.69	50.792
4	2019-09-19	0	1	0	0	2019-09-19	4.69	50.792
4	2019-09-19	0.261799387799149	1	0	0.261799387799149	2019-09-19	4.69	50.792
4	2019-09-19	0.523598775598299	1	0	0.523598775598299	2019-09-19	4.69	50.792
4	2019-09-19	0.785398163397448	1	0	0.785398163397448	2019-09-19	4.69	50.792
4	2019-09-19	1.0471975511966	1	0	1.0471975511966	2019-09-19	4.69	50.792
4	2019-09-19	1.30899693899575	1	0	1.30899693899575	2019-09-19	4.69	50.792
4	2019-09-19	1.5707963267949001	1	0	1.5707963267949001	2019-09-19	4.69	50.792
4	2019-09-19	1.83259571459405	1	0	1.83259571459405	2019-09-19	4.69	50.792
4	2019-09-19	2.0943951023932	1	0	2.0943951023932	2019-09-19	4.69	50.792
4	2019-09-19	2.35619449019234	1	0	2.35619449019234	2019-09-19	4.69	50.792
4	2019-09-19	2.61799387799149	1	0	2.61799387799149	2019-09-19	4.69	50.792
4	2019-09-19	2.87979326579064	1	0	2.87979326579064	2019-09-19	4.69	50.792
4	2019-09-19	3.14159265358979	1	0	3.14159265358979	2019-09-19	4.69	50.792
4	2019-09-19	3.40339204138894	1	0	3.40339204138894	2019-09-19	4.69	50.792
4	2019-09-19	3.66519142918809	1	0	3.66519142918809	2019-09-19	4.69	50.792
4	2019-09-19	3.92699081698724	1	0	3.92699081698724	2019-09-19	4.69	50.792
4	2019-09-19	4.18879020478639	1	0	4.18879020478639	2019-09-19	4.69	50.792
4	2019-09-19	4.45058959258554	1	0	4.45058959258554	2019-09-19	4.69	50.792
4	2019-09-19	4.71238898038469	1	0	4.71238898038469	2019-09-19	4.69	50.792
4	2019-09-19	4.97418836818384	1	0	4.97418836818384	2019-09-19	4.69	50.792
4	2019-09-19	5.23598775598299	1	0	5.23598775598299	2019-09-19	4.69	50.792
4	2019-09-19	5.49778714378214	1	0	5.49778714378214	2019-09-19	4.69	50.792
4	2019-09-19	5.75958653158129	1	0	5.75958653158129	2019-09-19	4.69	50.792
4	2019-09-19	6.02138591938044	1	0	6.02138591938044	2019-09-19	4.69	50.792
4	2019-09-20	0	1	0	0	2019-09-20	4.69	50.792
4	2019-09-20	0.261799387799149	1	0	0.261799387799149	2019-09-20	4.69	50.792
4	2019-09-20	0.523598775598299	1	0	0.523598775598299	2019-09-20	4.69	50.792
4	2019-09-20	0.785398163397448	1	0	0.785398163397448	2019-09-20	4.69	50.792
4	2019-09-20	1.0471975511966	1	0	1.0471975511966	2019-09-20	4.69	50.792
4	2019-09-20	1.30899693899575	1	0	1.30899693899575	2019-09-20	4.69	50.792
4	2019-09-20	1.5707963267949001	1	0	1.5707963267949001	2019-09-20	4.69	50.792
4	2019-09-20	1.83259571459405	1	0	1.83259571459405	2019-09-20	4.69	50.792
4	2019-09-20	2.0943951023932	1	0	2.0943951023932	2019-09-20	4.69	50.792
4	2019-09-20	2.35619449019234	1	0	2.35619449019234	2019-09-20	4.69	50.792
4	2019-09-20	2.61799387799149	1	0	2.61799387799149	2019-09-20	4.69	50.792
4	2019-09-20	2.87979326579064	1	0	2.87979326579064	2019-09-20	4.69	50.792
4	2019-09-20	3.14159265358979	1	0	3.14159265358979	2019-09-20	4.69	50.792
4	2019-09-20	3.40339204138894	1	0	3.40339204138894	2019-09-20	4.69	50.792
4	2019-09-20	3.66519142918809	1	0	3.66519142918809	2019-09-20	4.69	50.792
4	2019-09-20	3.92699081698724	1	0	3.92699081698724	2019-09-20	4.69	50.792
4	2019-09-20	4.18879020478639	1	0	4.18879020478639	2019-09-20	4.69	50.792
4	2019-09-20	4.45058959258554	1	0	4.45058959258554	2019-09-20	4.69	50.792
4	2019-09-20	4.71238898038469	1	0	4.71238898038469	2019-09-20	4.69	50.792
4	2019-09-20	4.97418836818384	1	0	4.97418836818384	2019-09-20	4.69	50.792
4	2019-09-20	5.23598775598299	1	0	5.23598775598299	2019-09-20	4.69	50.792
4	2019-09-20	5.49778714378214	1	0	5.49778714378214	2019-09-20	4.69	50.792
4	2019-09-20	5.75958653158129	1	0	5.75958653158129	2019-09-20	4.69	50.792
4	2019-09-20	6.02138591938044	1	0	6.02138591938044	2019-09-20	4.69	50.792
4	2019-09-21	0	1	0	0	2019-09-21	4.69	50.792
4	2019-09-21	0.261799387799149	1	0	0.261799387799149	2019-09-21	4.69	50.792
4	2019-09-21	0.523598775598299	1	0	0.523598775598299	2019-09-21	4.69	50.792
4	2019-09-21	0.785398163397448	1	0	0.785398163397448	2019-09-21	4.69	50.792
4	2019-09-21	1.0471975511966	1	0	1.0471975511966	2019-09-21	4.69	50.792
4	2019-09-21	1.30899693899575	1	0	1.30899693899575	2019-09-21	4.69	50.792
4	2019-09-21	1.5707963267949001	1	0	1.5707963267949001	2019-09-21	4.69	50.792
4	2019-09-21	1.83259571459405	1	0	1.83259571459405	2019-09-21	4.69	50.792
4	2019-09-21	2.0943951023932	1	0	2.0943951023932	2019-09-21	4.69	50.792
4	2019-09-21	2.35619449019234	1	0	2.35619449019234	2019-09-21	4.69	50.792
4	2019-09-21	2.61799387799149	1	0	2.61799387799149	2019-09-21	4.69	50.792
4	2019-09-21	2.87979326579064	1	0	2.87979326579064	2019-09-21	4.69	50.792
4	2019-09-21	3.14159265358979	1	0	3.14159265358979	2019-09-21	4.69	50.792
4	2019-09-21	3.40339204138894	1	0	3.40339204138894	2019-09-21	4.69	50.792
4	2019-09-21	3.66519142918809	1	0	3.66519142918809	2019-09-21	4.69	50.792
4	2019-09-21	3.92699081698724	1	0	3.92699081698724	2019-09-21	4.69	50.792
4	2019-09-21	4.18879020478639	1	0	4.18879020478639	2019-09-21	4.69	50.792
4	2019-09-21	4.45058959258554	1	0	4.45058959258554	2019-09-21	4.69	50.792
4	2019-09-21	4.71238898038469	1	0	4.71238898038469	2019-09-21	4.69	50.792
4	2019-09-21	4.97418836818384	1	0	4.97418836818384	2019-09-21	4.69	50.792
4	2019-09-21	5.23598775598299	1	0	5.23598775598299	2019-09-21	4.69	50.792
4	2019-09-21	5.49778714378214	1	0	5.49778714378214	2019-09-21	4.69	50.792
4	2019-09-21	5.75958653158129	1	0	5.75958653158129	2019-09-21	4.69	50.792
4	2019-09-21	6.02138591938044	1	0	6.02138591938044	2019-09-21	4.69	50.792
4	2019-09-22	0	1	0	0	2019-09-22	4.69	50.792
4	2019-09-22	0.261799387799149	1	0	0.261799387799149	2019-09-22	4.69	50.792
4	2019-09-22	0.523598775598299	1	0	0.523598775598299	2019-09-22	4.69	50.792
4	2019-09-22	0.785398163397448	1	0	0.785398163397448	2019-09-22	4.69	50.792
4	2019-09-22	1.0471975511966	1	0	1.0471975511966	2019-09-22	4.69	50.792
4	2019-09-22	1.30899693899575	1	0	1.30899693899575	2019-09-22	4.69	50.792
4	2019-09-22	1.5707963267949001	1	0	1.5707963267949001	2019-09-22	4.69	50.792
4	2019-09-22	1.83259571459405	1	0	1.83259571459405	2019-09-22	4.69	50.792
4	2019-09-22	2.0943951023932	1	0	2.0943951023932	2019-09-22	4.69	50.792
4	2019-09-22	2.35619449019234	1	0	2.35619449019234	2019-09-22	4.69	50.792
4	2019-09-22	2.61799387799149	1	0	2.61799387799149	2019-09-22	4.69	50.792
4	2019-09-22	2.87979326579064	1	0	2.87979326579064	2019-09-22	4.69	50.792
4	2019-09-22	3.14159265358979	1	0	3.14159265358979	2019-09-22	4.69	50.792
4	2019-09-22	3.40339204138894	1	0	3.40339204138894	2019-09-22	4.69	50.792
4	2019-09-22	3.66519142918809	1	0	3.66519142918809	2019-09-22	4.69	50.792
4	2019-09-22	3.92699081698724	1	0	3.92699081698724	2019-09-22	4.69	50.792
4	2019-09-22	4.18879020478639	1	0	4.18879020478639	2019-09-22	4.69	50.792
4	2019-09-22	4.45058959258554	1	0	4.45058959258554	2019-09-22	4.69	50.792
4	2019-09-22	4.71238898038469	1	0	4.71238898038469	2019-09-22	4.69	50.792
4	2019-09-22	4.97418836818384	1	0	4.97418836818384	2019-09-22	4.69	50.792
4	2019-09-22	5.23598775598299	1	0	5.23598775598299	2019-09-22	4.69	50.792
4	2019-09-22	5.49778714378214	1	0	5.49778714378214	2019-09-22	4.69	50.792
4	2019-09-22	5.75958653158129	1	0	5.75958653158129	2019-09-22	4.69	50.792
4	2019-09-22	6.02138591938044	1	0	6.02138591938044	2019-09-22	4.69	50.792
4	2019-09-23	0	1	0	0	2019-09-23	4.69	50.792
4	2019-09-23	0.261799387799149	1	0	0.261799387799149	2019-09-23	4.69	50.792
4	2019-09-23	0.523598775598299	1	0	0.523598775598299	2019-09-23	4.69	50.792
4	2019-09-23	0.785398163397448	1	0	0.785398163397448	2019-09-23	4.69	50.792
4	2019-09-23	1.0471975511966	1	0	1.0471975511966	2019-09-23	4.69	50.792
4	2019-09-23	1.30899693899575	1	0	1.30899693899575	2019-09-23	4.69	50.792
4	2019-09-23	1.5707963267949001	1	0	1.5707963267949001	2019-09-23	4.69	50.792
4	2019-09-23	1.83259571459405	1	0	1.83259571459405	2019-09-23	4.69	50.792
4	2019-09-23	2.0943951023932	1	0	2.0943951023932	2019-09-23	4.69	50.792
4	2019-09-23	2.35619449019234	1	0	2.35619449019234	2019-09-23	4.69	50.792
4	2019-09-23	2.61799387799149	1	0	2.61799387799149	2019-09-23	4.69	50.792
4	2019-09-23	2.87979326579064	1	0	2.87979326579064	2019-09-23	4.69	50.792
4	2019-09-23	3.14159265358979	1	0	3.14159265358979	2019-09-23	4.69	50.792
4	2019-09-23	3.40339204138894	1	0	3.40339204138894	2019-09-23	4.69	50.792
4	2019-09-23	3.66519142918809	1	0	3.66519142918809	2019-09-23	4.69	50.792
4	2019-09-23	3.92699081698724	1	0	3.92699081698724	2019-09-23	4.69	50.792
4	2019-09-23	4.18879020478639	1	0	4.18879020478639	2019-09-23	4.69	50.792
4	2019-09-23	4.45058959258554	1	0	4.45058959258554	2019-09-23	4.69	50.792
4	2019-09-23	4.71238898038469	1	0	4.71238898038469	2019-09-23	4.69	50.792
4	2019-09-23	4.97418836818384	1	0	4.97418836818384	2019-09-23	4.69	50.792
4	2019-09-23	5.23598775598299	1	0	5.23598775598299	2019-09-23	4.69	50.792
4	2019-09-23	5.49778714378214	1	0	5.49778714378214	2019-09-23	4.69	50.792
4	2019-09-23	5.75958653158129	1	0	5.75958653158129	2019-09-23	4.69	50.792
4	2019-09-23	6.02138591938044	1	0	6.02138591938044	2019-09-23	4.69	50.792
4	2019-09-24	0	1	0	0	2019-09-24	4.69	50.792
4	2019-09-24	0.261799387799149	1	0	0.261799387799149	2019-09-24	4.69	50.792
4	2019-09-24	0.523598775598299	1	0	0.523598775598299	2019-09-24	4.69	50.792
4	2019-09-24	0.785398163397448	1	0	0.785398163397448	2019-09-24	4.69	50.792
4	2019-09-24	1.0471975511966	1	0	1.0471975511966	2019-09-24	4.69	50.792
4	2019-09-24	1.30899693899575	1	0	1.30899693899575	2019-09-24	4.69	50.792
4	2019-09-24	1.5707963267949001	1	0	1.5707963267949001	2019-09-24	4.69	50.792
4	2019-09-24	1.83259571459405	1	0	1.83259571459405	2019-09-24	4.69	50.792
4	2019-09-24	2.0943951023932	1	0	2.0943951023932	2019-09-24	4.69	50.792
4	2019-09-24	2.35619449019234	1	0	2.35619449019234	2019-09-24	4.69	50.792
4	2019-09-24	2.61799387799149	1	0	2.61799387799149	2019-09-24	4.69	50.792
4	2019-09-24	2.87979326579064	1	0	2.87979326579064	2019-09-24	4.69	50.792
4	2019-09-24	3.14159265358979	1	0	3.14159265358979	2019-09-24	4.69	50.792
4	2019-09-24	3.40339204138894	1	0	3.40339204138894	2019-09-24	4.69	50.792
4	2019-09-24	3.66519142918809	1	0	3.66519142918809	2019-09-24	4.69	50.792
4	2019-09-24	3.92699081698724	1	0	3.92699081698724	2019-09-24	4.69	50.792
4	2019-09-24	4.18879020478639	1	0	4.18879020478639	2019-09-24	4.69	50.792
4	2019-09-24	4.45058959258554	1	0	4.45058959258554	2019-09-24	4.69	50.792
4	2019-09-24	4.71238898038469	1	0	4.71238898038469	2019-09-24	4.69	50.792
4	2019-09-24	4.97418836818384	1	0	4.97418836818384	2019-09-24	4.69	50.792
4	2019-09-24	5.23598775598299	1	0	5.23598775598299	2019-09-24	4.69	50.792
4	2019-09-24	5.49778714378214	1	0	5.49778714378214	2019-09-24	4.69	50.792
4	2019-09-24	5.75958653158129	1	0	5.75958653158129	2019-09-24	4.69	50.792
4	2019-09-24	6.02138591938044	1	0	6.02138591938044	2019-09-24	4.69	50.792
4	2019-09-25	0	1	0	0	2019-09-25	4.69	50.792
4	2019-09-25	0.261799387799149	1	0	0.261799387799149	2019-09-25	4.69	50.792
4	2019-09-25	0.523598775598299	1	0	0.523598775598299	2019-09-25	4.69	50.792
4	2019-09-25	0.785398163397448	1	0	0.785398163397448	2019-09-25	4.69	50.792
4	2019-09-25	1.0471975511966	1	0	1.0471975511966	2019-09-25	4.69	50.792
4	2019-09-25	1.30899693899575	1	0	1.30899693899575	2019-09-25	4.69	50.792
4	2019-09-25	1.5707963267949001	1	0	1.5707963267949001	2019-09-25	4.69	50.792
4	2019-09-25	1.83259571459405	1	0	1.83259571459405	2019-09-25	4.69	50.792
4	2019-09-25	2.0943951023932	1	0	2.0943951023932	2019-09-25	4.69	50.792
4	2019-09-25	2.35619449019234	1	0	2.35619449019234	2019-09-25	4.69	50.792
4	2019-09-25	2.61799387799149	1	0	2.61799387799149	2019-09-25	4.69	50.792
4	2019-09-25	2.87979326579064	1	0	2.87979326579064	2019-09-25	4.69	50.792
4	2019-09-25	3.14159265358979	1	0	3.14159265358979	2019-09-25	4.69	50.792
4	2019-09-25	3.40339204138894	1	0	3.40339204138894	2019-09-25	4.69	50.792
4	2019-09-25	3.66519142918809	1	0	3.66519142918809	2019-09-25	4.69	50.792
4	2019-09-25	3.92699081698724	1	0	3.92699081698724	2019-09-25	4.69	50.792
4	2019-09-25	4.18879020478639	1	0	4.18879020478639	2019-09-25	4.69	50.792
4	2019-09-25	4.45058959258554	1	0	4.45058959258554	2019-09-25	4.69	50.792
4	2019-09-25	4.71238898038469	1	0	4.71238898038469	2019-09-25	4.69	50.792
4	2019-09-25	4.97418836818384	1	0	4.97418836818384	2019-09-25	4.69	50.792
4	2019-09-25	5.23598775598299	1	0	5.23598775598299	2019-09-25	4.69	50.792
4	2019-09-25	5.49778714378214	1	0	5.49778714378214	2019-09-25	4.69	50.792
4	2019-09-25	5.75958653158129	1	0	5.75958653158129	2019-09-25	4.69	50.792
4	2019-09-25	6.02138591938044	1	0	6.02138591938044	2019-09-25	4.69	50.792
4	2019-09-26	0	1	0	0	2019-09-26	4.69	50.792
4	2019-09-26	0.261799387799149	1	0	0.261799387799149	2019-09-26	4.69	50.792
4	2019-09-26	0.523598775598299	1	0	0.523598775598299	2019-09-26	4.69	50.792
4	2019-09-26	0.785398163397448	1	0	0.785398163397448	2019-09-26	4.69	50.792
4	2019-09-26	1.0471975511966	1	0	1.0471975511966	2019-09-26	4.69	50.792
4	2019-09-26	1.30899693899575	1	0	1.30899693899575	2019-09-26	4.69	50.792
4	2019-09-26	1.5707963267949001	1	0	1.5707963267949001	2019-09-26	4.69	50.792
4	2019-09-26	1.83259571459405	1	0	1.83259571459405	2019-09-26	4.69	50.792
4	2019-09-26	2.0943951023932	1	0	2.0943951023932	2019-09-26	4.69	50.792
4	2019-09-26	2.35619449019234	1	0	2.35619449019234	2019-09-26	4.69	50.792
4	2019-09-26	2.61799387799149	1	0	2.61799387799149	2019-09-26	4.69	50.792
4	2019-09-26	2.87979326579064	1	0	2.87979326579064	2019-09-26	4.69	50.792
4	2019-09-26	3.14159265358979	1	0	3.14159265358979	2019-09-26	4.69	50.792
4	2019-09-26	3.40339204138894	1	0	3.40339204138894	2019-09-26	4.69	50.792
4	2019-09-26	3.66519142918809	1	0	3.66519142918809	2019-09-26	4.69	50.792
4	2019-09-26	3.92699081698724	1	0	3.92699081698724	2019-09-26	4.69	50.792
4	2019-09-26	4.18879020478639	1	0	4.18879020478639	2019-09-26	4.69	50.792
4	2019-09-26	4.45058959258554	1	0	4.45058959258554	2019-09-26	4.69	50.792
4	2019-09-26	4.71238898038469	1	0	4.71238898038469	2019-09-26	4.69	50.792
4	2019-09-26	4.97418836818384	1	0	4.97418836818384	2019-09-26	4.69	50.792
4	2019-09-26	5.23598775598299	1	0	5.23598775598299	2019-09-26	4.69	50.792
4	2019-09-26	5.49778714378214	1	0	5.49778714378214	2019-09-26	4.69	50.792
4	2019-09-26	5.75958653158129	1	0	5.75958653158129	2019-09-26	4.69	50.792
4	2019-09-26	6.02138591938044	1	0	6.02138591938044	2019-09-26	4.69	50.792
4	2019-09-27	0	1	0	0	2019-09-27	4.69	50.792
4	2019-09-27	0.261799387799149	1	0	0.261799387799149	2019-09-27	4.69	50.792
4	2019-09-27	0.523598775598299	1	0	0.523598775598299	2019-09-27	4.69	50.792
4	2019-09-27	0.785398163397448	1	0	0.785398163397448	2019-09-27	4.69	50.792
4	2019-09-27	1.0471975511966	1	0	1.0471975511966	2019-09-27	4.69	50.792
4	2019-09-27	1.30899693899575	1	0	1.30899693899575	2019-09-27	4.69	50.792
4	2019-09-27	1.5707963267949001	1	0	1.5707963267949001	2019-09-27	4.69	50.792
4	2019-09-27	1.83259571459405	1	0	1.83259571459405	2019-09-27	4.69	50.792
4	2019-09-27	2.0943951023932	1	0	2.0943951023932	2019-09-27	4.69	50.792
4	2019-09-27	2.35619449019234	1	0	2.35619449019234	2019-09-27	4.69	50.792
4	2019-09-27	2.61799387799149	1	0	2.61799387799149	2019-09-27	4.69	50.792
4	2019-09-27	2.87979326579064	1	0	2.87979326579064	2019-09-27	4.69	50.792
4	2019-09-27	3.14159265358979	1	0	3.14159265358979	2019-09-27	4.69	50.792
4	2019-09-27	3.40339204138894	1	0	3.40339204138894	2019-09-27	4.69	50.792
4	2019-09-27	3.66519142918809	1	0	3.66519142918809	2019-09-27	4.69	50.792
4	2019-09-27	3.92699081698724	1	0	3.92699081698724	2019-09-27	4.69	50.792
4	2019-09-27	4.18879020478639	1	0	4.18879020478639	2019-09-27	4.69	50.792
4	2019-09-27	4.45058959258554	1	0	4.45058959258554	2019-09-27	4.69	50.792
4	2019-09-27	4.71238898038469	1	0	4.71238898038469	2019-09-27	4.69	50.792
4	2019-09-27	4.97418836818384	1	0	4.97418836818384	2019-09-27	4.69	50.792
4	2019-09-27	5.23598775598299	1	0	5.23598775598299	2019-09-27	4.69	50.792
4	2019-09-27	5.49778714378214	1	0	5.49778714378214	2019-09-27	4.69	50.792
4	2019-09-27	5.75958653158129	1	0	5.75958653158129	2019-09-27	4.69	50.792
4	2019-09-27	6.02138591938044	1	0	6.02138591938044	2019-09-27	4.69	50.792
4	2019-09-28	0	1	0	0	2019-09-28	4.69	50.792
4	2019-09-28	0.261799387799149	1	0	0.261799387799149	2019-09-28	4.69	50.792
4	2019-09-28	0.523598775598299	1	0	0.523598775598299	2019-09-28	4.69	50.792
4	2019-09-28	0.785398163397448	1	0	0.785398163397448	2019-09-28	4.69	50.792
4	2019-09-28	1.0471975511966	1	0	1.0471975511966	2019-09-28	4.69	50.792
4	2019-09-28	1.30899693899575	1	0	1.30899693899575	2019-09-28	4.69	50.792
4	2019-09-28	1.5707963267949001	1	0	1.5707963267949001	2019-09-28	4.69	50.792
4	2019-09-28	1.83259571459405	1	0	1.83259571459405	2019-09-28	4.69	50.792
4	2019-09-28	2.0943951023932	1	0	2.0943951023932	2019-09-28	4.69	50.792
4	2019-09-28	2.35619449019234	1	0	2.35619449019234	2019-09-28	4.69	50.792
4	2019-09-28	2.61799387799149	1	0	2.61799387799149	2019-09-28	4.69	50.792
4	2019-09-28	2.87979326579064	1	0	2.87979326579064	2019-09-28	4.69	50.792
4	2019-09-28	3.14159265358979	1	0	3.14159265358979	2019-09-28	4.69	50.792
4	2019-09-28	3.40339204138894	1	0	3.40339204138894	2019-09-28	4.69	50.792
4	2019-09-28	3.66519142918809	1	0	3.66519142918809	2019-09-28	4.69	50.792
4	2019-09-28	3.92699081698724	1	0	3.92699081698724	2019-09-28	4.69	50.792
4	2019-09-28	4.18879020478639	1	0	4.18879020478639	2019-09-28	4.69	50.792
4	2019-09-28	4.45058959258554	1	0	4.45058959258554	2019-09-28	4.69	50.792
4	2019-09-28	4.71238898038469	1	0	4.71238898038469	2019-09-28	4.69	50.792
4	2019-09-28	4.97418836818384	1	0	4.97418836818384	2019-09-28	4.69	50.792
4	2019-09-28	5.23598775598299	1	0	5.23598775598299	2019-09-28	4.69	50.792
4	2019-09-28	5.49778714378214	1	0	5.49778714378214	2019-09-28	4.69	50.792
4	2019-09-28	5.75958653158129	1	0	5.75958653158129	2019-09-28	4.69	50.792
4	2019-09-28	6.02138591938044	1	0	6.02138591938044	2019-09-28	4.69	50.792
4	2019-09-29	0	1	0	0	2019-09-29	4.69	50.792
4	2019-09-29	0.261799387799149	1	0	0.261799387799149	2019-09-29	4.69	50.792
4	2019-09-29	0.523598775598299	1	0	0.523598775598299	2019-09-29	4.69	50.792
4	2019-09-29	0.785398163397448	1	0	0.785398163397448	2019-09-29	4.69	50.792
4	2019-09-29	1.0471975511966	1	0	1.0471975511966	2019-09-29	4.69	50.792
4	2019-09-29	1.30899693899575	1	0	1.30899693899575	2019-09-29	4.69	50.792
4	2019-09-29	1.5707963267949001	1	0	1.5707963267949001	2019-09-29	4.69	50.792
4	2019-09-29	1.83259571459405	1	0	1.83259571459405	2019-09-29	4.69	50.792
4	2019-09-29	2.0943951023932	1	0	2.0943951023932	2019-09-29	4.69	50.792
4	2019-09-29	2.35619449019234	1	0	2.35619449019234	2019-09-29	4.69	50.792
4	2019-09-29	2.61799387799149	1	0	2.61799387799149	2019-09-29	4.69	50.792
4	2019-09-29	2.87979326579064	1	0	2.87979326579064	2019-09-29	4.69	50.792
4	2019-09-29	3.14159265358979	1	0	3.14159265358979	2019-09-29	4.69	50.792
4	2019-09-29	3.40339204138894	1	0	3.40339204138894	2019-09-29	4.69	50.792
4	2019-09-29	3.66519142918809	1	0	3.66519142918809	2019-09-29	4.69	50.792
4	2019-09-29	3.92699081698724	1	0	3.92699081698724	2019-09-29	4.69	50.792
4	2019-09-29	4.18879020478639	1	0	4.18879020478639	2019-09-29	4.69	50.792
4	2019-09-29	4.45058959258554	1	0	4.45058959258554	2019-09-29	4.69	50.792
4	2019-09-29	4.71238898038469	1	0	4.71238898038469	2019-09-29	4.69	50.792
4	2019-09-29	4.97418836818384	1	0	4.97418836818384	2019-09-29	4.69	50.792
4	2019-09-29	5.23598775598299	1	0	5.23598775598299	2019-09-29	4.69	50.792
4	2019-09-29	5.49778714378214	1	0	5.49778714378214	2019-09-29	4.69	50.792
4	2019-09-29	5.75958653158129	1	0	5.75958653158129	2019-09-29	4.69	50.792
4	2019-09-29	6.02138591938044	1	0	6.02138591938044	2019-09-29	4.69	50.792
4	2019-09-30	0	1	0	0	2019-09-30	4.69	50.792
4	2019-09-30	0.261799387799149	1	0	0.261799387799149	2019-09-30	4.69	50.792
4	2019-09-30	0.523598775598299	1	0	0.523598775598299	2019-09-30	4.69	50.792
4	2019-09-30	0.785398163397448	1	0	0.785398163397448	2019-09-30	4.69	50.792
4	2019-09-30	1.0471975511966	1	0	1.0471975511966	2019-09-30	4.69	50.792
4	2019-09-30	1.30899693899575	1	0	1.30899693899575	2019-09-30	4.69	50.792
4	2019-09-30	1.5707963267949001	1	0	1.5707963267949001	2019-09-30	4.69	50.792
4	2019-09-30	1.83259571459405	1	0	1.83259571459405	2019-09-30	4.69	50.792
4	2019-09-30	2.0943951023932	1	0	2.0943951023932	2019-09-30	4.69	50.792
4	2019-09-30	2.35619449019234	1	0	2.35619449019234	2019-09-30	4.69	50.792
4	2019-09-30	2.61799387799149	1	0	2.61799387799149	2019-09-30	4.69	50.792
4	2019-09-30	2.87979326579064	1	0	2.87979326579064	2019-09-30	4.69	50.792
4	2019-09-30	3.14159265358979	1	0	3.14159265358979	2019-09-30	4.69	50.792
4	2019-09-30	3.40339204138894	1	0	3.40339204138894	2019-09-30	4.69	50.792
4	2019-09-30	3.66519142918809	1	0	3.66519142918809	2019-09-30	4.69	50.792
4	2019-09-30	3.92699081698724	1	0	3.92699081698724	2019-09-30	4.69	50.792
4	2019-09-30	4.18879020478639	1	0	4.18879020478639	2019-09-30	4.69	50.792
4	2019-09-30	4.45058959258554	1	0	4.45058959258554	2019-09-30	4.69	50.792
4	2019-09-30	4.71238898038469	1	0	4.71238898038469	2019-09-30	4.69	50.792
4	2019-09-30	4.97418836818384	1	0	4.97418836818384	2019-09-30	4.69	50.792
4	2019-09-30	5.23598775598299	1	0	5.23598775598299	2019-09-30	4.69	50.792
4	2019-09-30	5.49778714378214	1	0	5.49778714378214	2019-09-30	4.69	50.792
4	2019-09-30	5.75958653158129	1	0	5.75958653158129	2019-09-30	4.69	50.792
4	2019-09-30	6.02138591938044	1	0	6.02138591938044	2019-09-30	4.69	50.792
4	2020-04-01	0	1	0	0	2020-04-01	4.69	50.792
4	2020-04-01	0.261799387799149	1	0	0.261799387799149	2020-04-01	4.69	50.792
4	2020-04-01	0.523598775598299	1	0	0.523598775598299	2020-04-01	4.69	50.792
4	2020-04-01	0.785398163397448	1	0	0.785398163397448	2020-04-01	4.69	50.792
4	2020-04-01	1.0471975511966	1	0	1.0471975511966	2020-04-01	4.69	50.792
4	2020-04-01	1.30899693899575	1	0	1.30899693899575	2020-04-01	4.69	50.792
4	2020-04-01	1.5707963267949001	1	0	1.5707963267949001	2020-04-01	4.69	50.792
4	2020-04-01	1.83259571459405	1	0	1.83259571459405	2020-04-01	4.69	50.792
4	2020-04-01	2.0943951023932	1	0	2.0943951023932	2020-04-01	4.69	50.792
4	2020-04-01	2.35619449019234	1	0	2.35619449019234	2020-04-01	4.69	50.792
4	2020-04-01	2.61799387799149	1	0	2.61799387799149	2020-04-01	4.69	50.792
4	2020-04-01	2.87979326579064	1	0	2.87979326579064	2020-04-01	4.69	50.792
4	2020-04-01	3.14159265358979	1	0	3.14159265358979	2020-04-01	4.69	50.792
4	2020-04-01	3.40339204138894	1	0	3.40339204138894	2020-04-01	4.69	50.792
4	2020-04-01	3.66519142918809	1	0	3.66519142918809	2020-04-01	4.69	50.792
4	2020-04-01	3.92699081698724	1	0	3.92699081698724	2020-04-01	4.69	50.792
4	2020-04-01	4.18879020478639	1	0	4.18879020478639	2020-04-01	4.69	50.792
4	2020-04-01	4.45058959258554	1	0	4.45058959258554	2020-04-01	4.69	50.792
4	2020-04-01	4.71238898038469	1	0	4.71238898038469	2020-04-01	4.69	50.792
4	2020-04-01	4.97418836818384	1	0	4.97418836818384	2020-04-01	4.69	50.792
4	2020-04-01	5.23598775598299	1	1	5.23598775598299	2020-04-01	4.69	50.792
4	2020-04-01	5.49778714378214	1	0	5.49778714378214	2020-04-01	4.69	50.792
4	2020-04-01	5.75958653158129	1	0	5.75958653158129	2020-04-01	4.69	50.792
4	2020-04-01	6.02138591938044	1	0	6.02138591938044	2020-04-01	4.69	50.792
4	2020-04-02	0	1	0	0	2020-04-02	4.69	50.792
4	2020-04-02	0.261799387799149	1	0	0.261799387799149	2020-04-02	4.69	50.792
4	2020-04-02	0.523598775598299	1	0	0.523598775598299	2020-04-02	4.69	50.792
4	2020-04-02	0.785398163397448	1	0	0.785398163397448	2020-04-02	4.69	50.792
4	2020-04-02	1.0471975511966	1	0	1.0471975511966	2020-04-02	4.69	50.792
4	2020-04-02	1.30899693899575	1	0	1.30899693899575	2020-04-02	4.69	50.792
4	2020-04-02	1.5707963267949001	1	0	1.5707963267949001	2020-04-02	4.69	50.792
4	2020-04-02	1.83259571459405	1	0	1.83259571459405	2020-04-02	4.69	50.792
4	2020-04-02	2.0943951023932	1	0	2.0943951023932	2020-04-02	4.69	50.792
4	2020-04-02	2.35619449019234	1	0	2.35619449019234	2020-04-02	4.69	50.792
4	2020-04-02	2.61799387799149	1	0	2.61799387799149	2020-04-02	4.69	50.792
4	2020-04-02	2.87979326579064	1	0	2.87979326579064	2020-04-02	4.69	50.792
4	2020-04-02	3.14159265358979	1	0	3.14159265358979	2020-04-02	4.69	50.792
4	2020-04-02	3.40339204138894	1	0	3.40339204138894	2020-04-02	4.69	50.792
4	2020-04-02	3.66519142918809	1	0	3.66519142918809	2020-04-02	4.69	50.792
4	2020-04-02	3.92699081698724	1	0	3.92699081698724	2020-04-02	4.69	50.792
4	2020-04-02	4.18879020478639	1	0	4.18879020478639	2020-04-02	4.69	50.792
4	2020-04-02	4.45058959258554	1	0	4.45058959258554	2020-04-02	4.69	50.792
4	2020-04-02	4.71238898038469	1	0	4.71238898038469	2020-04-02	4.69	50.792
4	2020-04-02	4.97418836818384	1	0	4.97418836818384	2020-04-02	4.69	50.792
4	2020-04-02	5.23598775598299	1	0	5.23598775598299	2020-04-02	4.69	50.792
4	2020-04-02	5.49778714378214	1	0	5.49778714378214	2020-04-02	4.69	50.792
4	2020-04-02	5.75958653158129	1	0	5.75958653158129	2020-04-02	4.69	50.792
4	2020-04-02	6.02138591938044	1	0	6.02138591938044	2020-04-02	4.69	50.792
4	2020-04-03	0	1	0	0	2020-04-03	4.69	50.792
4	2020-04-03	0.261799387799149	1	0	0.261799387799149	2020-04-03	4.69	50.792
4	2020-04-03	0.523598775598299	1	0	0.523598775598299	2020-04-03	4.69	50.792
4	2020-04-03	0.785398163397448	1	0	0.785398163397448	2020-04-03	4.69	50.792
4	2020-04-03	1.0471975511966	1	0	1.0471975511966	2020-04-03	4.69	50.792
4	2020-04-03	1.30899693899575	1	0	1.30899693899575	2020-04-03	4.69	50.792
4	2020-04-03	1.5707963267949001	1	0	1.5707963267949001	2020-04-03	4.69	50.792
4	2020-04-03	1.83259571459405	1	0	1.83259571459405	2020-04-03	4.69	50.792
4	2020-04-03	2.0943951023932	1	0	2.0943951023932	2020-04-03	4.69	50.792
4	2020-04-03	2.35619449019234	1	0	2.35619449019234	2020-04-03	4.69	50.792
4	2020-04-03	2.61799387799149	1	0	2.61799387799149	2020-04-03	4.69	50.792
4	2020-04-03	2.87979326579064	1	0	2.87979326579064	2020-04-03	4.69	50.792
4	2020-04-03	3.14159265358979	1	0	3.14159265358979	2020-04-03	4.69	50.792
4	2020-04-03	3.40339204138894	1	0	3.40339204138894	2020-04-03	4.69	50.792
4	2020-04-03	3.66519142918809	1	0	3.66519142918809	2020-04-03	4.69	50.792
4	2020-04-03	3.92699081698724	1	0	3.92699081698724	2020-04-03	4.69	50.792
4	2020-04-03	4.18879020478639	1	0	4.18879020478639	2020-04-03	4.69	50.792
4	2020-04-03	4.45058959258554	1	0	4.45058959258554	2020-04-03	4.69	50.792
4	2020-04-03	4.71238898038469	1	0	4.71238898038469	2020-04-03	4.69	50.792
4	2020-04-03	4.97418836818384	1	0	4.97418836818384	2020-04-03	4.69	50.792
4	2020-04-03	5.23598775598299	1	0	5.23598775598299	2020-04-03	4.69	50.792
4	2020-04-03	5.49778714378214	1	0	5.49778714378214	2020-04-03	4.69	50.792
4	2020-04-03	5.75958653158129	1	0	5.75958653158129	2020-04-03	4.69	50.792
4	2020-04-03	6.02138591938044	1	0	6.02138591938044	2020-04-03	4.69	50.792
4	2020-04-04	0	1	0	0	2020-04-04	4.69	50.792
4	2020-04-04	0.261799387799149	1	0	0.261799387799149	2020-04-04	4.69	50.792
4	2020-04-04	0.523598775598299	1	0	0.523598775598299	2020-04-04	4.69	50.792
4	2020-04-04	0.785398163397448	1	0	0.785398163397448	2020-04-04	4.69	50.792
4	2020-04-04	1.0471975511966	1	0	1.0471975511966	2020-04-04	4.69	50.792
4	2020-04-04	1.30899693899575	1	0	1.30899693899575	2020-04-04	4.69	50.792
4	2020-04-04	1.5707963267949001	1	0	1.5707963267949001	2020-04-04	4.69	50.792
4	2020-04-04	1.83259571459405	1	0	1.83259571459405	2020-04-04	4.69	50.792
4	2020-04-04	2.0943951023932	1	0	2.0943951023932	2020-04-04	4.69	50.792
4	2020-04-04	2.35619449019234	1	0	2.35619449019234	2020-04-04	4.69	50.792
4	2020-04-04	2.61799387799149	1	0	2.61799387799149	2020-04-04	4.69	50.792
4	2020-04-04	2.87979326579064	1	0	2.87979326579064	2020-04-04	4.69	50.792
4	2020-04-04	3.14159265358979	1	0	3.14159265358979	2020-04-04	4.69	50.792
4	2020-04-04	3.40339204138894	1	0	3.40339204138894	2020-04-04	4.69	50.792
4	2020-04-04	3.66519142918809	1	0	3.66519142918809	2020-04-04	4.69	50.792
4	2020-04-04	3.92699081698724	1	0	3.92699081698724	2020-04-04	4.69	50.792
4	2020-04-04	4.18879020478639	1	0	4.18879020478639	2020-04-04	4.69	50.792
4	2020-04-04	4.45058959258554	1	0	4.45058959258554	2020-04-04	4.69	50.792
4	2020-04-04	4.71238898038469	1	0	4.71238898038469	2020-04-04	4.69	50.792
4	2020-04-04	4.97418836818384	1	0	4.97418836818384	2020-04-04	4.69	50.792
4	2020-04-04	5.23598775598299	1	0	5.23598775598299	2020-04-04	4.69	50.792
4	2020-04-04	5.49778714378214	1	0	5.49778714378214	2020-04-04	4.69	50.792
4	2020-04-04	5.75958653158129	1	0	5.75958653158129	2020-04-04	4.69	50.792
4	2020-04-04	6.02138591938044	1	0	6.02138591938044	2020-04-04	4.69	50.792
4	2020-04-05	0	1	0	0	2020-04-05	4.69	50.792
4	2020-04-05	0.261799387799149	1	0	0.261799387799149	2020-04-05	4.69	50.792
4	2020-04-05	0.523598775598299	1	0	0.523598775598299	2020-04-05	4.69	50.792
4	2020-04-05	0.785398163397448	1	0	0.785398163397448	2020-04-05	4.69	50.792
4	2020-04-05	1.0471975511966	1	0	1.0471975511966	2020-04-05	4.69	50.792
4	2020-04-05	1.30899693899575	1	0	1.30899693899575	2020-04-05	4.69	50.792
4	2020-04-05	1.5707963267949001	1	0	1.5707963267949001	2020-04-05	4.69	50.792
4	2020-04-05	1.83259571459405	1	0	1.83259571459405	2020-04-05	4.69	50.792
4	2020-04-05	2.0943951023932	1	0	2.0943951023932	2020-04-05	4.69	50.792
4	2020-04-05	2.35619449019234	1	0	2.35619449019234	2020-04-05	4.69	50.792
4	2020-04-05	2.61799387799149	1	0	2.61799387799149	2020-04-05	4.69	50.792
4	2020-04-05	2.87979326579064	1	0	2.87979326579064	2020-04-05	4.69	50.792
4	2020-04-05	3.14159265358979	1	0	3.14159265358979	2020-04-05	4.69	50.792
4	2020-04-05	3.40339204138894	1	0	3.40339204138894	2020-04-05	4.69	50.792
4	2020-04-05	3.66519142918809	1	0	3.66519142918809	2020-04-05	4.69	50.792
4	2020-04-05	3.92699081698724	1	0	3.92699081698724	2020-04-05	4.69	50.792
4	2020-04-05	4.18879020478639	1	0	4.18879020478639	2020-04-05	4.69	50.792
4	2020-04-05	4.45058959258554	1	0	4.45058959258554	2020-04-05	4.69	50.792
4	2020-04-05	4.71238898038469	1	0	4.71238898038469	2020-04-05	4.69	50.792
4	2020-04-05	4.97418836818384	1	0	4.97418836818384	2020-04-05	4.69	50.792
4	2020-04-05	5.23598775598299	1	0	5.23598775598299	2020-04-05	4.69	50.792
4	2020-04-05	5.49778714378214	1	0	5.49778714378214	2020-04-05	4.69	50.792
4	2020-04-05	5.75958653158129	1	0	5.75958653158129	2020-04-05	4.69	50.792
4	2020-04-05	6.02138591938044	1	0	6.02138591938044	2020-04-05	4.69	50.792
4	2020-04-06	0	1	0	0	2020-04-06	4.69	50.792
4	2020-04-06	0.261799387799149	1	0	0.261799387799149	2020-04-06	4.69	50.792
4	2020-04-06	0.523598775598299	1	0	0.523598775598299	2020-04-06	4.69	50.792
4	2020-04-06	0.785398163397448	1	0	0.785398163397448	2020-04-06	4.69	50.792
4	2020-04-06	1.0471975511966	1	0	1.0471975511966	2020-04-06	4.69	50.792
4	2020-04-06	1.30899693899575	1	0	1.30899693899575	2020-04-06	4.69	50.792
4	2020-04-06	1.5707963267949001	1	0	1.5707963267949001	2020-04-06	4.69	50.792
4	2020-04-06	1.83259571459405	1	0	1.83259571459405	2020-04-06	4.69	50.792
4	2020-04-06	2.0943951023932	1	0	2.0943951023932	2020-04-06	4.69	50.792
4	2020-04-06	2.35619449019234	1	0	2.35619449019234	2020-04-06	4.69	50.792
4	2020-04-06	2.61799387799149	1	0	2.61799387799149	2020-04-06	4.69	50.792
4	2020-04-06	2.87979326579064	1	0	2.87979326579064	2020-04-06	4.69	50.792
4	2020-04-06	3.14159265358979	1	0	3.14159265358979	2020-04-06	4.69	50.792
4	2020-04-06	3.40339204138894	1	0	3.40339204138894	2020-04-06	4.69	50.792
4	2020-04-06	3.66519142918809	1	0	3.66519142918809	2020-04-06	4.69	50.792
4	2020-04-06	3.92699081698724	1	0	3.92699081698724	2020-04-06	4.69	50.792
4	2020-04-06	4.18879020478639	1	0	4.18879020478639	2020-04-06	4.69	50.792
4	2020-04-06	4.45058959258554	1	0	4.45058959258554	2020-04-06	4.69	50.792
4	2020-04-06	4.71238898038469	1	0	4.71238898038469	2020-04-06	4.69	50.792
4	2020-04-06	4.97418836818384	1	0	4.97418836818384	2020-04-06	4.69	50.792
4	2020-04-06	5.23598775598299	1	0	5.23598775598299	2020-04-06	4.69	50.792
4	2020-04-06	5.49778714378214	1	0	5.49778714378214	2020-04-06	4.69	50.792
4	2020-04-06	5.75958653158129	1	0	5.75958653158129	2020-04-06	4.69	50.792
4	2020-04-06	6.02138591938044	1	0	6.02138591938044	2020-04-06	4.69	50.792
4	2020-08-29	0	1	0	0	2020-08-29	4.69	50.792
4	2020-08-29	0.261799387799149	1	0	0.261799387799149	2020-08-29	4.69	50.792
4	2020-08-29	0.523598775598299	1	0	0.523598775598299	2020-08-29	4.69	50.792
4	2020-08-29	0.785398163397448	1	0	0.785398163397448	2020-08-29	4.69	50.792
4	2020-08-29	1.0471975511966	1	0	1.0471975511966	2020-08-29	4.69	50.792
4	2020-08-29	1.30899693899575	1	0	1.30899693899575	2020-08-29	4.69	50.792
4	2020-08-29	1.5707963267949001	1	0	1.5707963267949001	2020-08-29	4.69	50.792
4	2020-08-29	1.83259571459405	1	0	1.83259571459405	2020-08-29	4.69	50.792
4	2020-08-29	2.0943951023932	1	0	2.0943951023932	2020-08-29	4.69	50.792
4	2020-08-29	2.35619449019234	1	0	2.35619449019234	2020-08-29	4.69	50.792
4	2020-08-29	2.61799387799149	1	0	2.61799387799149	2020-08-29	4.69	50.792
4	2020-08-29	2.87979326579064	1	0	2.87979326579064	2020-08-29	4.69	50.792
4	2020-08-29	3.14159265358979	1	0	3.14159265358979	2020-08-29	4.69	50.792
4	2020-08-29	3.40339204138894	1	0	3.40339204138894	2020-08-29	4.69	50.792
4	2020-08-29	3.66519142918809	1	0	3.66519142918809	2020-08-29	4.69	50.792
4	2020-08-29	3.92699081698724	1	0	3.92699081698724	2020-08-29	4.69	50.792
4	2020-08-29	4.18879020478639	1	0	4.18879020478639	2020-08-29	4.69	50.792
4	2020-08-29	4.45058959258554	1	0	4.45058959258554	2020-08-29	4.69	50.792
4	2020-08-29	4.71238898038469	1	0	4.71238898038469	2020-08-29	4.69	50.792
4	2020-08-29	4.97418836818384	1	0	4.97418836818384	2020-08-29	4.69	50.792
4	2020-08-29	5.23598775598299	1	0	5.23598775598299	2020-08-29	4.69	50.792
4	2020-08-29	5.49778714378214	1	0	5.49778714378214	2020-08-29	4.69	50.792
4	2020-08-29	5.75958653158129	1	0	5.75958653158129	2020-08-29	4.69	50.792
4	2020-08-29	6.02138591938044	1	0	6.02138591938044	2020-08-29	4.69	50.792
4	2020-08-30	0	1	0	0	2020-08-30	4.69	50.792
4	2020-08-30	0.261799387799149	1	0	0.261799387799149	2020-08-30	4.69	50.792
4	2020-08-30	0.523598775598299	1	0	0.523598775598299	2020-08-30	4.69	50.792
4	2020-08-30	0.785398163397448	1	0	0.785398163397448	2020-08-30	4.69	50.792
4	2020-08-30	1.0471975511966	1	0	1.0471975511966	2020-08-30	4.69	50.792
4	2020-08-30	1.30899693899575	1	0	1.30899693899575	2020-08-30	4.69	50.792
4	2020-08-30	1.5707963267949001	1	0	1.5707963267949001	2020-08-30	4.69	50.792
4	2020-08-30	1.83259571459405	1	0	1.83259571459405	2020-08-30	4.69	50.792
4	2020-08-30	2.0943951023932	1	0	2.0943951023932	2020-08-30	4.69	50.792
4	2020-08-30	2.35619449019234	1	0	2.35619449019234	2020-08-30	4.69	50.792
4	2020-08-30	2.61799387799149	1	0	2.61799387799149	2020-08-30	4.69	50.792
4	2020-08-30	2.87979326579064	1	0	2.87979326579064	2020-08-30	4.69	50.792
4	2020-08-30	3.14159265358979	1	0	3.14159265358979	2020-08-30	4.69	50.792
4	2020-08-30	3.40339204138894	1	0	3.40339204138894	2020-08-30	4.69	50.792
4	2020-08-30	3.66519142918809	1	0	3.66519142918809	2020-08-30	4.69	50.792
4	2020-08-30	3.92699081698724	1	0	3.92699081698724	2020-08-30	4.69	50.792
4	2020-08-30	4.18879020478639	1	0	4.18879020478639	2020-08-30	4.69	50.792
4	2020-08-30	4.45058959258554	1	0	4.45058959258554	2020-08-30	4.69	50.792
4	2020-08-30	4.71238898038469	1	0	4.71238898038469	2020-08-30	4.69	50.792
4	2020-08-30	4.97418836818384	1	0	4.97418836818384	2020-08-30	4.69	50.792
4	2020-08-30	5.23598775598299	1	0	5.23598775598299	2020-08-30	4.69	50.792
4	2020-08-30	5.49778714378214	1	0	5.49778714378214	2020-08-30	4.69	50.792
4	2020-08-30	5.75958653158129	1	0	5.75958653158129	2020-08-30	4.69	50.792
4	2020-08-30	6.02138591938044	1	0	6.02138591938044	2020-08-30	4.69	50.792
4	2020-08-31	0	1	0	0	2020-08-31	4.69	50.792
4	2020-08-31	0.261799387799149	1	0	0.261799387799149	2020-08-31	4.69	50.792
4	2020-08-31	0.523598775598299	1	0	0.523598775598299	2020-08-31	4.69	50.792
4	2020-08-31	0.785398163397448	1	0	0.785398163397448	2020-08-31	4.69	50.792
4	2020-08-31	1.0471975511966	1	0	1.0471975511966	2020-08-31	4.69	50.792
4	2020-08-31	1.30899693899575	1	0	1.30899693899575	2020-08-31	4.69	50.792
4	2020-08-31	1.5707963267949001	1	0	1.5707963267949001	2020-08-31	4.69	50.792
4	2020-08-31	1.83259571459405	1	0	1.83259571459405	2020-08-31	4.69	50.792
4	2020-08-31	2.0943951023932	1	0	2.0943951023932	2020-08-31	4.69	50.792
4	2020-08-31	2.35619449019234	1	0	2.35619449019234	2020-08-31	4.69	50.792
4	2020-08-31	2.61799387799149	1	0	2.61799387799149	2020-08-31	4.69	50.792
4	2020-08-31	2.87979326579064	1	0	2.87979326579064	2020-08-31	4.69	50.792
4	2020-08-31	3.14159265358979	1	0	3.14159265358979	2020-08-31	4.69	50.792
4	2020-08-31	3.40339204138894	1	0	3.40339204138894	2020-08-31	4.69	50.792
4	2020-08-31	3.66519142918809	1	0	3.66519142918809	2020-08-31	4.69	50.792
4	2020-08-31	3.92699081698724	1	0	3.92699081698724	2020-08-31	4.69	50.792
4	2020-08-31	4.18879020478639	1	0	4.18879020478639	2020-08-31	4.69	50.792
4	2020-08-31	4.45058959258554	1	0	4.45058959258554	2020-08-31	4.69	50.792
4	2020-08-31	4.71238898038469	1	0	4.71238898038469	2020-08-31	4.69	50.792
4	2020-08-31	4.97418836818384	1	0	4.97418836818384	2020-08-31	4.69	50.792
4	2020-08-31	5.23598775598299	1	0	5.23598775598299	2020-08-31	4.69	50.792
4	2020-08-31	5.49778714378214	1	0	5.49778714378214	2020-08-31	4.69	50.792
4	2020-08-31	5.75958653158129	1	0	5.75958653158129	2020-08-31	4.69	50.792
4	2020-08-31	6.02138591938044	1	0	6.02138591938044	2020-08-31	4.69	50.792
4	2020-09-01	0	1	0	0	2020-09-01	4.69	50.792
4	2020-09-01	0.261799387799149	1	0	0.261799387799149	2020-09-01	4.69	50.792
4	2020-09-01	0.523598775598299	1	0	0.523598775598299	2020-09-01	4.69	50.792
4	2020-09-01	0.785398163397448	1	0	0.785398163397448	2020-09-01	4.69	50.792
4	2020-09-01	1.0471975511966	1	0	1.0471975511966	2020-09-01	4.69	50.792
4	2020-09-01	1.30899693899575	1	0	1.30899693899575	2020-09-01	4.69	50.792
4	2020-09-01	1.5707963267949001	1	0	1.5707963267949001	2020-09-01	4.69	50.792
4	2020-09-01	1.83259571459405	1	0	1.83259571459405	2020-09-01	4.69	50.792
4	2020-09-01	2.0943951023932	1	0	2.0943951023932	2020-09-01	4.69	50.792
4	2020-09-01	2.35619449019234	1	0	2.35619449019234	2020-09-01	4.69	50.792
4	2020-09-01	2.61799387799149	1	0	2.61799387799149	2020-09-01	4.69	50.792
4	2020-09-01	2.87979326579064	1	0	2.87979326579064	2020-09-01	4.69	50.792
4	2020-09-01	3.14159265358979	1	0	3.14159265358979	2020-09-01	4.69	50.792
4	2020-09-01	3.40339204138894	1	0	3.40339204138894	2020-09-01	4.69	50.792
4	2020-09-01	3.66519142918809	1	0	3.66519142918809	2020-09-01	4.69	50.792
4	2020-09-01	3.92699081698724	1	0	3.92699081698724	2020-09-01	4.69	50.792
4	2020-09-01	4.18879020478639	1	0	4.18879020478639	2020-09-01	4.69	50.792
4	2020-09-01	4.45058959258554	1	0	4.45058959258554	2020-09-01	4.69	50.792
4	2020-09-01	4.71238898038469	1	0	4.71238898038469	2020-09-01	4.69	50.792
4	2020-09-01	4.97418836818384	1	0	4.97418836818384	2020-09-01	4.69	50.792
4	2020-09-01	5.23598775598299	1	0	5.23598775598299	2020-09-01	4.69	50.792
4	2020-09-01	5.49778714378214	1	0	5.49778714378214	2020-09-01	4.69	50.792
4	2020-09-01	5.75958653158129	1	0	5.75958653158129	2020-09-01	4.69	50.792
4	2020-09-01	6.02138591938044	1	0	6.02138591938044	2020-09-01	4.69	50.792
4	2020-09-02	0	1	0	0	2020-09-02	4.69	50.792
4	2020-09-02	0.261799387799149	1	0	0.261799387799149	2020-09-02	4.69	50.792
4	2020-09-02	0.523598775598299	1	0	0.523598775598299	2020-09-02	4.69	50.792
4	2020-09-02	0.785398163397448	1	0	0.785398163397448	2020-09-02	4.69	50.792
4	2020-09-02	1.0471975511966	1	0	1.0471975511966	2020-09-02	4.69	50.792
4	2020-09-02	1.30899693899575	1	0	1.30899693899575	2020-09-02	4.69	50.792
4	2020-09-02	1.5707963267949001	1	0	1.5707963267949001	2020-09-02	4.69	50.792
4	2020-09-02	1.83259571459405	1	0	1.83259571459405	2020-09-02	4.69	50.792
4	2020-09-02	2.0943951023932	1	0	2.0943951023932	2020-09-02	4.69	50.792
4	2020-09-02	2.35619449019234	1	0	2.35619449019234	2020-09-02	4.69	50.792
4	2020-09-02	2.61799387799149	1	0	2.61799387799149	2020-09-02	4.69	50.792
4	2020-09-02	2.87979326579064	1	0	2.87979326579064	2020-09-02	4.69	50.792
4	2020-09-02	3.14159265358979	1	0	3.14159265358979	2020-09-02	4.69	50.792
4	2020-09-02	3.40339204138894	1	0	3.40339204138894	2020-09-02	4.69	50.792
4	2020-09-02	3.66519142918809	1	0	3.66519142918809	2020-09-02	4.69	50.792
4	2020-09-02	3.92699081698724	1	0	3.92699081698724	2020-09-02	4.69	50.792
4	2020-09-02	4.18879020478639	1	0	4.18879020478639	2020-09-02	4.69	50.792
4	2020-09-02	4.45058959258554	1	0	4.45058959258554	2020-09-02	4.69	50.792
4	2020-09-02	4.71238898038469	1	0	4.71238898038469	2020-09-02	4.69	50.792
4	2020-09-02	4.97418836818384	1	0	4.97418836818384	2020-09-02	4.69	50.792
4	2020-09-02	5.23598775598299	1	0	5.23598775598299	2020-09-02	4.69	50.792
4	2020-09-02	5.49778714378214	1	0	5.49778714378214	2020-09-02	4.69	50.792
4	2020-09-02	5.75958653158129	1	0	5.75958653158129	2020-09-02	4.69	50.792
4	2020-09-02	6.02138591938044	1	0	6.02138591938044	2020-09-02	4.69	50.792
4	2020-09-03	0	1	0	0	2020-09-03	4.69	50.792
4	2020-09-03	0.261799387799149	1	0	0.261799387799149	2020-09-03	4.69	50.792
4	2020-09-03	0.523598775598299	1	0	0.523598775598299	2020-09-03	4.69	50.792
4	2020-09-03	0.785398163397448	1	0	0.785398163397448	2020-09-03	4.69	50.792
4	2020-09-03	1.0471975511966	1	0	1.0471975511966	2020-09-03	4.69	50.792
4	2020-09-03	1.30899693899575	1	0	1.30899693899575	2020-09-03	4.69	50.792
4	2020-09-03	1.5707963267949001	1	0	1.5707963267949001	2020-09-03	4.69	50.792
4	2020-09-03	1.83259571459405	1	0	1.83259571459405	2020-09-03	4.69	50.792
4	2020-09-03	2.0943951023932	1	0	2.0943951023932	2020-09-03	4.69	50.792
4	2020-09-03	2.35619449019234	1	0	2.35619449019234	2020-09-03	4.69	50.792
4	2020-09-03	2.61799387799149	1	0	2.61799387799149	2020-09-03	4.69	50.792
4	2020-09-03	2.87979326579064	1	0	2.87979326579064	2020-09-03	4.69	50.792
4	2020-09-03	3.14159265358979	1	0	3.14159265358979	2020-09-03	4.69	50.792
4	2020-09-03	3.40339204138894	1	0	3.40339204138894	2020-09-03	4.69	50.792
4	2020-09-03	3.66519142918809	1	0	3.66519142918809	2020-09-03	4.69	50.792
4	2020-09-03	3.92699081698724	1	0	3.92699081698724	2020-09-03	4.69	50.792
4	2020-09-03	4.18879020478639	1	0	4.18879020478639	2020-09-03	4.69	50.792
4	2020-09-03	4.45058959258554	1	0	4.45058959258554	2020-09-03	4.69	50.792
4	2020-09-03	4.71238898038469	1	0	4.71238898038469	2020-09-03	4.69	50.792
4	2020-09-03	4.97418836818384	1	0	4.97418836818384	2020-09-03	4.69	50.792
4	2020-09-03	5.23598775598299	1	0	5.23598775598299	2020-09-03	4.69	50.792
4	2020-09-03	5.49778714378214	1	0	5.49778714378214	2020-09-03	4.69	50.792
4	2020-09-03	5.75958653158129	1	0	5.75958653158129	2020-09-03	4.69	50.792
4	2020-09-03	6.02138591938044	1	0	6.02138591938044	2020-09-03	4.69	50.792
4	2020-09-04	0	1	0	0	2020-09-04	4.69	50.792
4	2020-09-04	0.261799387799149	1	0	0.261799387799149	2020-09-04	4.69	50.792
4	2020-09-04	0.523598775598299	1	0	0.523598775598299	2020-09-04	4.69	50.792
4	2020-09-04	0.785398163397448	1	0	0.785398163397448	2020-09-04	4.69	50.792
4	2020-09-04	1.0471975511966	1	0	1.0471975511966	2020-09-04	4.69	50.792
4	2020-09-04	1.30899693899575	1	0	1.30899693899575	2020-09-04	4.69	50.792
4	2020-09-04	1.5707963267949001	1	0	1.5707963267949001	2020-09-04	4.69	50.792
4	2020-09-04	1.83259571459405	1	0	1.83259571459405	2020-09-04	4.69	50.792
4	2020-09-04	2.0943951023932	1	0	2.0943951023932	2020-09-04	4.69	50.792
4	2020-09-04	2.35619449019234	1	0	2.35619449019234	2020-09-04	4.69	50.792
4	2020-09-04	2.61799387799149	1	0	2.61799387799149	2020-09-04	4.69	50.792
4	2020-09-04	2.87979326579064	1	0	2.87979326579064	2020-09-04	4.69	50.792
4	2020-09-04	3.14159265358979	1	0	3.14159265358979	2020-09-04	4.69	50.792
4	2020-09-04	3.40339204138894	1	0	3.40339204138894	2020-09-04	4.69	50.792
4	2020-09-04	3.66519142918809	1	0	3.66519142918809	2020-09-04	4.69	50.792
4	2020-09-04	3.92699081698724	1	0	3.92699081698724	2020-09-04	4.69	50.792
4	2020-09-04	4.18879020478639	1	0	4.18879020478639	2020-09-04	4.69	50.792
4	2020-09-04	4.45058959258554	1	0	4.45058959258554	2020-09-04	4.69	50.792
4	2020-09-04	4.71238898038469	1	0	4.71238898038469	2020-09-04	4.69	50.792
4	2020-09-04	4.97418836818384	1	0	4.97418836818384	2020-09-04	4.69	50.792
4	2020-09-04	5.23598775598299	1	0	5.23598775598299	2020-09-04	4.69	50.792
4	2020-09-04	5.49778714378214	1	0	5.49778714378214	2020-09-04	4.69	50.792
4	2020-09-04	5.75958653158129	1	0	5.75958653158129	2020-09-04	4.69	50.792
4	2020-09-04	6.02138591938044	1	0	6.02138591938044	2020-09-04	4.69	50.792
4	2020-09-05	0	1	0	0	2020-09-05	4.69	50.792
4	2020-09-05	0.261799387799149	1	0	0.261799387799149	2020-09-05	4.69	50.792
4	2020-09-05	0.523598775598299	1	0	0.523598775598299	2020-09-05	4.69	50.792
4	2020-09-05	0.785398163397448	1	0	0.785398163397448	2020-09-05	4.69	50.792
4	2020-09-05	1.0471975511966	1	0	1.0471975511966	2020-09-05	4.69	50.792
4	2020-09-05	1.30899693899575	1	0	1.30899693899575	2020-09-05	4.69	50.792
4	2020-09-05	1.5707963267949001	1	0	1.5707963267949001	2020-09-05	4.69	50.792
4	2020-09-05	1.83259571459405	1	0	1.83259571459405	2020-09-05	4.69	50.792
4	2020-09-05	2.0943951023932	1	0	2.0943951023932	2020-09-05	4.69	50.792
4	2020-09-05	2.35619449019234	1	0	2.35619449019234	2020-09-05	4.69	50.792
4	2020-09-05	2.61799387799149	1	0	2.61799387799149	2020-09-05	4.69	50.792
4	2020-09-05	2.87979326579064	1	0	2.87979326579064	2020-09-05	4.69	50.792
4	2020-09-05	3.14159265358979	1	0	3.14159265358979	2020-09-05	4.69	50.792
4	2020-09-05	3.40339204138894	1	0	3.40339204138894	2020-09-05	4.69	50.792
4	2020-09-05	3.66519142918809	1	0	3.66519142918809	2020-09-05	4.69	50.792
4	2020-09-05	3.92699081698724	1	0	3.92699081698724	2020-09-05	4.69	50.792
4	2020-09-05	4.18879020478639	1	0	4.18879020478639	2020-09-05	4.69	50.792
4	2020-09-05	4.45058959258554	1	0	4.45058959258554	2020-09-05	4.69	50.792
4	2020-09-05	4.71238898038469	1	0	4.71238898038469	2020-09-05	4.69	50.792
4	2020-09-05	4.97418836818384	1	0	4.97418836818384	2020-09-05	4.69	50.792
4	2020-09-05	5.23598775598299	1	0	5.23598775598299	2020-09-05	4.69	50.792
4	2020-09-05	5.49778714378214	1	0	5.49778714378214	2020-09-05	4.69	50.792
4	2020-09-05	5.75958653158129	1	0	5.75958653158129	2020-09-05	4.69	50.792
4	2020-09-05	6.02138591938044	1	0	6.02138591938044	2020-09-05	4.69	50.792
4	2020-09-06	0	1	0	0	2020-09-06	4.69	50.792
4	2020-09-06	0.261799387799149	1	0	0.261799387799149	2020-09-06	4.69	50.792
4	2020-09-06	0.523598775598299	1	0	0.523598775598299	2020-09-06	4.69	50.792
4	2020-09-06	0.785398163397448	1	0	0.785398163397448	2020-09-06	4.69	50.792
4	2020-09-06	1.0471975511966	1	0	1.0471975511966	2020-09-06	4.69	50.792
4	2020-09-06	1.30899693899575	1	0	1.30899693899575	2020-09-06	4.69	50.792
4	2020-09-06	1.5707963267949001	1	0	1.5707963267949001	2020-09-06	4.69	50.792
4	2020-09-06	1.83259571459405	1	0	1.83259571459405	2020-09-06	4.69	50.792
4	2020-09-06	2.0943951023932	1	0	2.0943951023932	2020-09-06	4.69	50.792
4	2020-09-06	2.35619449019234	1	0	2.35619449019234	2020-09-06	4.69	50.792
4	2020-09-06	2.61799387799149	1	0	2.61799387799149	2020-09-06	4.69	50.792
4	2020-09-06	2.87979326579064	1	0	2.87979326579064	2020-09-06	4.69	50.792
4	2020-09-06	3.14159265358979	1	0	3.14159265358979	2020-09-06	4.69	50.792
4	2020-09-06	3.40339204138894	1	0	3.40339204138894	2020-09-06	4.69	50.792
4	2020-09-06	3.66519142918809	1	0	3.66519142918809	2020-09-06	4.69	50.792
4	2020-09-06	3.92699081698724	1	0	3.92699081698724	2020-09-06	4.69	50.792
4	2020-09-06	4.18879020478639	1	0	4.18879020478639	2020-09-06	4.69	50.792
4	2020-09-06	4.45058959258554	1	0	4.45058959258554	2020-09-06	4.69	50.792
4	2020-09-06	4.71238898038469	1	0	4.71238898038469	2020-09-06	4.69	50.792
4	2020-09-06	4.97418836818384	1	0	4.97418836818384	2020-09-06	4.69	50.792
4	2020-09-06	5.23598775598299	1	0	5.23598775598299	2020-09-06	4.69	50.792
4	2020-09-06	5.49778714378214	1	0	5.49778714378214	2020-09-06	4.69	50.792
4	2020-09-06	5.75958653158129	1	0	5.75958653158129	2020-09-06	4.69	50.792
4	2020-09-06	6.02138591938044	1	0	6.02138591938044	2020-09-06	4.69	50.792
4	2020-09-07	0	1	0	0	2020-09-07	4.69	50.792
4	2020-09-07	0.261799387799149	1	0	0.261799387799149	2020-09-07	4.69	50.792
4	2020-09-07	0.523598775598299	1	0	0.523598775598299	2020-09-07	4.69	50.792
4	2020-09-07	0.785398163397448	1	0	0.785398163397448	2020-09-07	4.69	50.792
4	2020-09-07	1.0471975511966	1	0	1.0471975511966	2020-09-07	4.69	50.792
4	2020-09-07	1.30899693899575	1	0	1.30899693899575	2020-09-07	4.69	50.792
4	2020-09-07	1.5707963267949001	1	0	1.5707963267949001	2020-09-07	4.69	50.792
4	2020-09-07	1.83259571459405	1	0	1.83259571459405	2020-09-07	4.69	50.792
4	2020-09-07	2.0943951023932	1	0	2.0943951023932	2020-09-07	4.69	50.792
4	2020-09-07	2.35619449019234	1	0	2.35619449019234	2020-09-07	4.69	50.792
4	2020-09-07	2.61799387799149	1	0	2.61799387799149	2020-09-07	4.69	50.792
4	2020-09-07	2.87979326579064	1	0	2.87979326579064	2020-09-07	4.69	50.792
4	2020-09-07	3.14159265358979	1	0	3.14159265358979	2020-09-07	4.69	50.792
4	2020-09-07	3.40339204138894	1	0	3.40339204138894	2020-09-07	4.69	50.792
4	2020-09-07	3.66519142918809	1	0	3.66519142918809	2020-09-07	4.69	50.792
4	2020-09-07	3.92699081698724	1	0	3.92699081698724	2020-09-07	4.69	50.792
4	2020-09-07	4.18879020478639	1	0	4.18879020478639	2020-09-07	4.69	50.792
4	2020-09-07	4.45058959258554	1	0	4.45058959258554	2020-09-07	4.69	50.792
4	2020-09-07	4.71238898038469	1	0	4.71238898038469	2020-09-07	4.69	50.792
4	2020-09-07	4.97418836818384	1	0	4.97418836818384	2020-09-07	4.69	50.792
4	2020-09-07	5.23598775598299	1	0	5.23598775598299	2020-09-07	4.69	50.792
4	2020-09-07	5.49778714378214	1	0	5.49778714378214	2020-09-07	4.69	50.792
4	2020-09-07	5.75958653158129	1	0	5.75958653158129	2020-09-07	4.69	50.792
4	2020-09-07	6.02138591938044	1	0	6.02138591938044	2020-09-07	4.69	50.792
4	2020-09-08	0	1	0	0	2020-09-08	4.69	50.792
4	2020-09-08	0.261799387799149	1	0	0.261799387799149	2020-09-08	4.69	50.792
4	2020-09-08	0.523598775598299	1	0	0.523598775598299	2020-09-08	4.69	50.792
4	2020-09-08	0.785398163397448	1	0	0.785398163397448	2020-09-08	4.69	50.792
4	2020-09-08	1.0471975511966	1	0	1.0471975511966	2020-09-08	4.69	50.792
4	2020-09-08	1.30899693899575	1	0	1.30899693899575	2020-09-08	4.69	50.792
4	2020-09-08	1.5707963267949001	1	0	1.5707963267949001	2020-09-08	4.69	50.792
4	2020-09-08	1.83259571459405	1	0	1.83259571459405	2020-09-08	4.69	50.792
4	2020-09-08	2.0943951023932	1	0	2.0943951023932	2020-09-08	4.69	50.792
4	2020-09-08	2.35619449019234	1	0	2.35619449019234	2020-09-08	4.69	50.792
4	2020-09-08	2.61799387799149	1	0	2.61799387799149	2020-09-08	4.69	50.792
4	2020-09-08	2.87979326579064	1	0	2.87979326579064	2020-09-08	4.69	50.792
4	2020-09-08	3.14159265358979	1	0	3.14159265358979	2020-09-08	4.69	50.792
4	2020-09-08	3.40339204138894	1	0	3.40339204138894	2020-09-08	4.69	50.792
4	2020-09-08	3.66519142918809	1	0	3.66519142918809	2020-09-08	4.69	50.792
4	2020-09-08	3.92699081698724	1	0	3.92699081698724	2020-09-08	4.69	50.792
4	2020-09-08	4.18879020478639	1	0	4.18879020478639	2020-09-08	4.69	50.792
4	2020-09-08	4.45058959258554	1	0	4.45058959258554	2020-09-08	4.69	50.792
4	2020-09-08	4.71238898038469	1	0	4.71238898038469	2020-09-08	4.69	50.792
4	2020-09-08	4.97418836818384	1	0	4.97418836818384	2020-09-08	4.69	50.792
4	2020-09-08	5.23598775598299	1	0	5.23598775598299	2020-09-08	4.69	50.792
4	2020-09-08	5.49778714378214	1	0	5.49778714378214	2020-09-08	4.69	50.792
4	2020-09-08	5.75958653158129	1	0	5.75958653158129	2020-09-08	4.69	50.792
4	2020-09-08	6.02138591938044	1	0	6.02138591938044	2020-09-08	4.69	50.792
4	2020-09-09	0	1	0	0	2020-09-09	4.69	50.792
4	2020-09-09	0.261799387799149	1	0	0.261799387799149	2020-09-09	4.69	50.792
4	2020-09-09	0.523598775598299	1	0	0.523598775598299	2020-09-09	4.69	50.792
4	2020-09-09	0.785398163397448	1	0	0.785398163397448	2020-09-09	4.69	50.792
4	2020-09-09	1.0471975511966	1	0	1.0471975511966	2020-09-09	4.69	50.792
4	2020-09-09	1.30899693899575	1	0	1.30899693899575	2020-09-09	4.69	50.792
4	2020-09-09	1.5707963267949001	1	0	1.5707963267949001	2020-09-09	4.69	50.792
4	2020-09-09	1.83259571459405	1	0	1.83259571459405	2020-09-09	4.69	50.792
4	2020-09-09	2.0943951023932	1	0	2.0943951023932	2020-09-09	4.69	50.792
4	2020-09-09	2.35619449019234	1	0	2.35619449019234	2020-09-09	4.69	50.792
4	2020-09-09	2.61799387799149	1	0	2.61799387799149	2020-09-09	4.69	50.792
4	2020-09-09	2.87979326579064	1	0	2.87979326579064	2020-09-09	4.69	50.792
4	2020-09-09	3.14159265358979	1	0	3.14159265358979	2020-09-09	4.69	50.792
4	2020-09-09	3.40339204138894	1	0	3.40339204138894	2020-09-09	4.69	50.792
4	2020-09-09	3.66519142918809	1	0	3.66519142918809	2020-09-09	4.69	50.792
4	2020-09-09	3.92699081698724	1	0	3.92699081698724	2020-09-09	4.69	50.792
4	2020-09-09	4.18879020478639	1	0	4.18879020478639	2020-09-09	4.69	50.792
4	2020-09-09	4.45058959258554	1	0	4.45058959258554	2020-09-09	4.69	50.792
4	2020-09-09	4.71238898038469	1	0	4.71238898038469	2020-09-09	4.69	50.792
4	2020-09-09	4.97418836818384	1	0	4.97418836818384	2020-09-09	4.69	50.792
4	2020-09-09	5.23598775598299	1	0	5.23598775598299	2020-09-09	4.69	50.792
4	2020-09-09	5.49778714378214	1	0	5.49778714378214	2020-09-09	4.69	50.792
4	2020-09-09	5.75958653158129	1	0	5.75958653158129	2020-09-09	4.69	50.792
4	2020-09-09	6.02138591938044	1	0	6.02138591938044	2020-09-09	4.69	50.792
4	2020-09-10	0	1	0	0	2020-09-10	4.69	50.792
4	2020-09-10	0.261799387799149	1	0	0.261799387799149	2020-09-10	4.69	50.792
4	2020-09-10	0.523598775598299	1	0	0.523598775598299	2020-09-10	4.69	50.792
4	2020-09-10	0.785398163397448	1	0	0.785398163397448	2020-09-10	4.69	50.792
4	2020-09-10	1.0471975511966	1	0	1.0471975511966	2020-09-10	4.69	50.792
4	2020-09-10	1.30899693899575	1	0	1.30899693899575	2020-09-10	4.69	50.792
4	2020-09-10	1.5707963267949001	1	0	1.5707963267949001	2020-09-10	4.69	50.792
4	2020-09-10	1.83259571459405	1	0	1.83259571459405	2020-09-10	4.69	50.792
4	2020-09-10	2.0943951023932	1	0	2.0943951023932	2020-09-10	4.69	50.792
4	2020-09-10	2.35619449019234	1	0	2.35619449019234	2020-09-10	4.69	50.792
4	2020-09-10	2.61799387799149	1	0	2.61799387799149	2020-09-10	4.69	50.792
4	2020-09-10	2.87979326579064	1	0	2.87979326579064	2020-09-10	4.69	50.792
4	2020-09-10	3.14159265358979	1	0	3.14159265358979	2020-09-10	4.69	50.792
4	2020-09-10	3.40339204138894	1	0	3.40339204138894	2020-09-10	4.69	50.792
4	2020-09-10	3.66519142918809	1	0	3.66519142918809	2020-09-10	4.69	50.792
4	2020-09-10	3.92699081698724	1	0	3.92699081698724	2020-09-10	4.69	50.792
4	2020-09-10	4.18879020478639	1	0	4.18879020478639	2020-09-10	4.69	50.792
4	2020-09-10	4.45058959258554	1	0	4.45058959258554	2020-09-10	4.69	50.792
4	2020-09-10	4.71238898038469	1	0	4.71238898038469	2020-09-10	4.69	50.792
4	2020-09-10	4.97418836818384	1	0	4.97418836818384	2020-09-10	4.69	50.792
4	2020-09-10	5.23598775598299	1	0	5.23598775598299	2020-09-10	4.69	50.792
4	2020-09-10	5.49778714378214	1	0	5.49778714378214	2020-09-10	4.69	50.792
4	2020-09-10	5.75958653158129	1	0	5.75958653158129	2020-09-10	4.69	50.792
4	2020-09-10	6.02138591938044	1	0	6.02138591938044	2020-09-10	4.69	50.792
4	2020-09-11	0	1	0	0	2020-09-11	4.69	50.792
4	2020-09-11	0.261799387799149	1	0	0.261799387799149	2020-09-11	4.69	50.792
4	2020-09-11	0.523598775598299	1	0	0.523598775598299	2020-09-11	4.69	50.792
4	2020-09-11	0.785398163397448	1	0	0.785398163397448	2020-09-11	4.69	50.792
4	2020-09-11	1.0471975511966	1	0	1.0471975511966	2020-09-11	4.69	50.792
4	2020-09-11	1.30899693899575	1	0	1.30899693899575	2020-09-11	4.69	50.792
4	2020-09-11	1.5707963267949001	1	0	1.5707963267949001	2020-09-11	4.69	50.792
4	2020-09-11	1.83259571459405	1	0	1.83259571459405	2020-09-11	4.69	50.792
4	2020-09-11	2.0943951023932	1	0	2.0943951023932	2020-09-11	4.69	50.792
4	2020-09-11	2.35619449019234	1	0	2.35619449019234	2020-09-11	4.69	50.792
4	2020-09-11	2.61799387799149	1	0	2.61799387799149	2020-09-11	4.69	50.792
4	2020-09-11	2.87979326579064	1	0	2.87979326579064	2020-09-11	4.69	50.792
4	2020-09-11	3.14159265358979	1	0	3.14159265358979	2020-09-11	4.69	50.792
4	2020-09-11	3.40339204138894	1	0	3.40339204138894	2020-09-11	4.69	50.792
4	2020-09-11	3.66519142918809	1	0	3.66519142918809	2020-09-11	4.69	50.792
4	2020-09-11	3.92699081698724	1	0	3.92699081698724	2020-09-11	4.69	50.792
4	2020-09-11	4.18879020478639	1	0	4.18879020478639	2020-09-11	4.69	50.792
4	2020-09-11	4.45058959258554	1	0	4.45058959258554	2020-09-11	4.69	50.792
4	2020-09-11	4.71238898038469	1	0	4.71238898038469	2020-09-11	4.69	50.792
4	2020-09-11	4.97418836818384	1	0	4.97418836818384	2020-09-11	4.69	50.792
4	2020-09-11	5.23598775598299	1	0	5.23598775598299	2020-09-11	4.69	50.792
4	2020-09-11	5.49778714378214	1	0	5.49778714378214	2020-09-11	4.69	50.792
4	2020-09-11	5.75958653158129	1	0	5.75958653158129	2020-09-11	4.69	50.792
4	2020-09-11	6.02138591938044	1	0	6.02138591938044	2020-09-11	4.69	50.792
4	2020-09-12	0	1	0	0	2020-09-12	4.69	50.792
4	2020-09-12	0.261799387799149	1	0	0.261799387799149	2020-09-12	4.69	50.792
4	2020-09-12	0.523598775598299	1	0	0.523598775598299	2020-09-12	4.69	50.792
4	2020-09-12	0.785398163397448	1	0	0.785398163397448	2020-09-12	4.69	50.792
4	2020-09-12	1.0471975511966	1	0	1.0471975511966	2020-09-12	4.69	50.792
4	2020-09-12	1.30899693899575	1	0	1.30899693899575	2020-09-12	4.69	50.792
4	2020-09-12	1.5707963267949001	1	0	1.5707963267949001	2020-09-12	4.69	50.792
4	2020-09-12	1.83259571459405	1	0	1.83259571459405	2020-09-12	4.69	50.792
4	2020-09-12	2.0943951023932	1	0	2.0943951023932	2020-09-12	4.69	50.792
4	2020-09-12	2.35619449019234	1	0	2.35619449019234	2020-09-12	4.69	50.792
4	2020-09-12	2.61799387799149	1	0	2.61799387799149	2020-09-12	4.69	50.792
4	2020-09-12	2.87979326579064	1	0	2.87979326579064	2020-09-12	4.69	50.792
4	2020-09-12	3.14159265358979	1	0	3.14159265358979	2020-09-12	4.69	50.792
4	2020-09-12	3.40339204138894	1	0	3.40339204138894	2020-09-12	4.69	50.792
4	2020-09-12	3.66519142918809	1	0	3.66519142918809	2020-09-12	4.69	50.792
4	2020-09-12	3.92699081698724	1	0	3.92699081698724	2020-09-12	4.69	50.792
4	2020-09-12	4.18879020478639	1	0	4.18879020478639	2020-09-12	4.69	50.792
4	2020-09-12	4.45058959258554	1	0	4.45058959258554	2020-09-12	4.69	50.792
4	2020-09-12	4.71238898038469	1	0	4.71238898038469	2020-09-12	4.69	50.792
4	2020-09-12	4.97418836818384	1	0	4.97418836818384	2020-09-12	4.69	50.792
4	2020-09-12	5.23598775598299	1	0	5.23598775598299	2020-09-12	4.69	50.792
4	2020-09-12	5.49778714378214	1	0	5.49778714378214	2020-09-12	4.69	50.792
4	2020-09-12	5.75958653158129	1	0	5.75958653158129	2020-09-12	4.69	50.792
4	2020-09-12	6.02138591938044	1	0	6.02138591938044	2020-09-12	4.69	50.792
4	2020-09-13	0	1	0	0	2020-09-13	4.69	50.792
4	2020-09-13	0.261799387799149	1	0	0.261799387799149	2020-09-13	4.69	50.792
4	2020-09-13	0.523598775598299	1	0	0.523598775598299	2020-09-13	4.69	50.792
4	2020-09-13	0.785398163397448	1	0	0.785398163397448	2020-09-13	4.69	50.792
4	2020-09-13	1.0471975511966	1	0	1.0471975511966	2020-09-13	4.69	50.792
4	2020-09-13	1.30899693899575	1	0	1.30899693899575	2020-09-13	4.69	50.792
4	2020-09-13	1.5707963267949001	1	0	1.5707963267949001	2020-09-13	4.69	50.792
4	2020-09-13	1.83259571459405	1	0	1.83259571459405	2020-09-13	4.69	50.792
4	2020-09-13	2.0943951023932	1	0	2.0943951023932	2020-09-13	4.69	50.792
4	2020-09-13	2.35619449019234	1	0	2.35619449019234	2020-09-13	4.69	50.792
4	2020-09-13	2.61799387799149	1	0	2.61799387799149	2020-09-13	4.69	50.792
4	2020-09-13	2.87979326579064	1	0	2.87979326579064	2020-09-13	4.69	50.792
4	2020-09-13	3.14159265358979	1	0	3.14159265358979	2020-09-13	4.69	50.792
4	2020-09-13	3.40339204138894	1	0	3.40339204138894	2020-09-13	4.69	50.792
4	2020-09-13	3.66519142918809	1	0	3.66519142918809	2020-09-13	4.69	50.792
4	2020-09-13	3.92699081698724	1	0	3.92699081698724	2020-09-13	4.69	50.792
4	2020-09-13	4.18879020478639	1	0	4.18879020478639	2020-09-13	4.69	50.792
4	2020-09-13	4.45058959258554	1	0	4.45058959258554	2020-09-13	4.69	50.792
4	2020-09-13	4.71238898038469	1	0	4.71238898038469	2020-09-13	4.69	50.792
4	2020-09-13	4.97418836818384	1	0	4.97418836818384	2020-09-13	4.69	50.792
4	2020-09-13	5.23598775598299	1	0	5.23598775598299	2020-09-13	4.69	50.792
4	2020-09-13	5.49778714378214	1	0	5.49778714378214	2020-09-13	4.69	50.792
4	2020-09-13	5.75958653158129	1	0	5.75958653158129	2020-09-13	4.69	50.792
4	2020-09-13	6.02138591938044	1	0	6.02138591938044	2020-09-13	4.69	50.792
4	2020-09-14	0	1	0	0	2020-09-14	4.69	50.792
4	2020-09-14	0.261799387799149	1	0	0.261799387799149	2020-09-14	4.69	50.792
4	2020-09-14	0.523598775598299	1	0	0.523598775598299	2020-09-14	4.69	50.792
4	2020-09-14	0.785398163397448	1	0	0.785398163397448	2020-09-14	4.69	50.792
4	2020-09-14	1.0471975511966	1	0	1.0471975511966	2020-09-14	4.69	50.792
4	2020-09-14	1.30899693899575	1	0	1.30899693899575	2020-09-14	4.69	50.792
4	2020-09-14	1.5707963267949001	1	0	1.5707963267949001	2020-09-14	4.69	50.792
4	2020-09-14	1.83259571459405	1	0	1.83259571459405	2020-09-14	4.69	50.792
4	2020-09-14	2.0943951023932	1	0	2.0943951023932	2020-09-14	4.69	50.792
4	2020-09-14	2.35619449019234	1	0	2.35619449019234	2020-09-14	4.69	50.792
4	2020-09-14	2.61799387799149	1	0	2.61799387799149	2020-09-14	4.69	50.792
4	2020-09-14	2.87979326579064	1	0	2.87979326579064	2020-09-14	4.69	50.792
4	2020-09-14	3.14159265358979	1	0	3.14159265358979	2020-09-14	4.69	50.792
4	2020-09-14	3.40339204138894	1	0	3.40339204138894	2020-09-14	4.69	50.792
4	2020-09-14	3.66519142918809	1	0	3.66519142918809	2020-09-14	4.69	50.792
4	2020-09-14	3.92699081698724	1	0	3.92699081698724	2020-09-14	4.69	50.792
4	2020-09-14	4.18879020478639	1	0	4.18879020478639	2020-09-14	4.69	50.792
4	2020-09-14	4.45058959258554	1	0	4.45058959258554	2020-09-14	4.69	50.792
4	2020-09-14	4.71238898038469	1	0	4.71238898038469	2020-09-14	4.69	50.792
4	2020-09-14	4.97418836818384	1	0	4.97418836818384	2020-09-14	4.69	50.792
4	2020-09-14	5.23598775598299	1	0	5.23598775598299	2020-09-14	4.69	50.792
4	2020-09-14	5.49778714378214	1	0	5.49778714378214	2020-09-14	4.69	50.792
4	2020-09-14	5.75958653158129	1	0	5.75958653158129	2020-09-14	4.69	50.792
4	2020-09-14	6.02138591938044	1	0	6.02138591938044	2020-09-14	4.69	50.792
4	2020-09-15	0	1	0	0	2020-09-15	4.69	50.792
4	2020-09-15	0.261799387799149	1	0	0.261799387799149	2020-09-15	4.69	50.792
4	2020-09-15	0.523598775598299	1	0	0.523598775598299	2020-09-15	4.69	50.792
4	2020-09-15	0.785398163397448	1	0	0.785398163397448	2020-09-15	4.69	50.792
4	2020-09-15	1.0471975511966	1	0	1.0471975511966	2020-09-15	4.69	50.792
4	2020-09-15	1.30899693899575	1	0	1.30899693899575	2020-09-15	4.69	50.792
4	2020-09-15	1.5707963267949001	1	0	1.5707963267949001	2020-09-15	4.69	50.792
4	2020-09-15	1.83259571459405	1	0	1.83259571459405	2020-09-15	4.69	50.792
4	2020-09-15	2.0943951023932	1	0	2.0943951023932	2020-09-15	4.69	50.792
4	2020-09-15	2.35619449019234	1	0	2.35619449019234	2020-09-15	4.69	50.792
4	2020-09-15	2.61799387799149	1	0	2.61799387799149	2020-09-15	4.69	50.792
4	2020-09-15	2.87979326579064	1	0	2.87979326579064	2020-09-15	4.69	50.792
4	2020-09-15	3.14159265358979	1	0	3.14159265358979	2020-09-15	4.69	50.792
4	2020-09-15	3.40339204138894	1	0	3.40339204138894	2020-09-15	4.69	50.792
4	2020-09-15	3.66519142918809	1	0	3.66519142918809	2020-09-15	4.69	50.792
4	2020-09-15	3.92699081698724	1	0	3.92699081698724	2020-09-15	4.69	50.792
4	2020-09-15	4.18879020478639	1	0	4.18879020478639	2020-09-15	4.69	50.792
4	2020-09-15	4.45058959258554	1	0	4.45058959258554	2020-09-15	4.69	50.792
4	2020-09-15	4.71238898038469	1	0	4.71238898038469	2020-09-15	4.69	50.792
4	2020-09-15	4.97418836818384	1	0	4.97418836818384	2020-09-15	4.69	50.792
4	2020-09-15	5.23598775598299	1	0	5.23598775598299	2020-09-15	4.69	50.792
4	2020-09-15	5.49778714378214	1	0	5.49778714378214	2020-09-15	4.69	50.792
4	2020-09-15	5.75958653158129	1	0	5.75958653158129	2020-09-15	4.69	50.792
4	2020-09-15	6.02138591938044	1	0	6.02138591938044	2020-09-15	4.69	50.792
4	2020-09-16	0	1	0	0	2020-09-16	4.69	50.792
4	2020-09-16	0.261799387799149	1	0	0.261799387799149	2020-09-16	4.69	50.792
4	2020-09-16	0.523598775598299	1	0	0.523598775598299	2020-09-16	4.69	50.792
4	2020-09-16	0.785398163397448	1	0	0.785398163397448	2020-09-16	4.69	50.792
4	2020-09-16	1.0471975511966	1	0	1.0471975511966	2020-09-16	4.69	50.792
4	2020-09-16	1.30899693899575	1	0	1.30899693899575	2020-09-16	4.69	50.792
4	2020-09-16	1.5707963267949001	1	0	1.5707963267949001	2020-09-16	4.69	50.792
4	2020-09-16	1.83259571459405	1	0	1.83259571459405	2020-09-16	4.69	50.792
4	2020-09-16	2.0943951023932	1	0	2.0943951023932	2020-09-16	4.69	50.792
4	2020-09-16	2.35619449019234	1	0	2.35619449019234	2020-09-16	4.69	50.792
4	2020-09-16	2.61799387799149	1	0	2.61799387799149	2020-09-16	4.69	50.792
4	2020-09-16	2.87979326579064	1	0	2.87979326579064	2020-09-16	4.69	50.792
4	2020-09-16	3.14159265358979	1	0	3.14159265358979	2020-09-16	4.69	50.792
4	2020-09-16	3.40339204138894	1	0	3.40339204138894	2020-09-16	4.69	50.792
4	2020-09-16	3.66519142918809	1	0	3.66519142918809	2020-09-16	4.69	50.792
4	2020-09-16	3.92699081698724	1	0	3.92699081698724	2020-09-16	4.69	50.792
4	2020-09-16	4.18879020478639	1	0	4.18879020478639	2020-09-16	4.69	50.792
4	2020-09-16	4.45058959258554	1	0	4.45058959258554	2020-09-16	4.69	50.792
4	2020-09-16	4.71238898038469	1	0	4.71238898038469	2020-09-16	4.69	50.792
4	2020-09-16	4.97418836818384	1	0	4.97418836818384	2020-09-16	4.69	50.792
4	2020-09-16	5.23598775598299	1	0	5.23598775598299	2020-09-16	4.69	50.792
4	2020-09-16	5.49778714378214	1	0	5.49778714378214	2020-09-16	4.69	50.792
4	2020-09-16	5.75958653158129	1	0	5.75958653158129	2020-09-16	4.69	50.792
4	2020-09-16	6.02138591938044	1	0	6.02138591938044	2020-09-16	4.69	50.792
4	2020-09-17	0	1	0	0	2020-09-17	4.69	50.792
4	2020-09-17	0.261799387799149	1	0	0.261799387799149	2020-09-17	4.69	50.792
4	2020-09-17	0.523598775598299	1	0	0.523598775598299	2020-09-17	4.69	50.792
4	2020-09-17	0.785398163397448	1	0	0.785398163397448	2020-09-17	4.69	50.792
4	2020-09-17	1.0471975511966	1	0	1.0471975511966	2020-09-17	4.69	50.792
4	2020-09-17	1.30899693899575	1	0	1.30899693899575	2020-09-17	4.69	50.792
4	2020-09-17	1.5707963267949001	1	0	1.5707963267949001	2020-09-17	4.69	50.792
4	2020-09-17	1.83259571459405	1	0	1.83259571459405	2020-09-17	4.69	50.792
4	2020-09-17	2.0943951023932	1	0	2.0943951023932	2020-09-17	4.69	50.792
4	2020-09-17	2.35619449019234	1	0	2.35619449019234	2020-09-17	4.69	50.792
4	2020-09-17	2.61799387799149	1	0	2.61799387799149	2020-09-17	4.69	50.792
4	2020-09-17	2.87979326579064	1	0	2.87979326579064	2020-09-17	4.69	50.792
4	2020-09-17	3.14159265358979	1	0	3.14159265358979	2020-09-17	4.69	50.792
4	2020-09-17	3.40339204138894	1	0	3.40339204138894	2020-09-17	4.69	50.792
4	2020-09-17	3.66519142918809	1	0	3.66519142918809	2020-09-17	4.69	50.792
4	2020-09-17	3.92699081698724	1	0	3.92699081698724	2020-09-17	4.69	50.792
4	2020-09-17	4.18879020478639	1	0	4.18879020478639	2020-09-17	4.69	50.792
4	2020-09-17	4.45058959258554	1	0	4.45058959258554	2020-09-17	4.69	50.792
4	2020-09-17	4.71238898038469	1	0	4.71238898038469	2020-09-17	4.69	50.792
4	2020-09-17	4.97418836818384	1	0	4.97418836818384	2020-09-17	4.69	50.792
4	2020-09-17	5.23598775598299	1	0	5.23598775598299	2020-09-17	4.69	50.792
4	2020-09-17	5.49778714378214	1	0	5.49778714378214	2020-09-17	4.69	50.792
4	2020-09-17	5.75958653158129	1	0	5.75958653158129	2020-09-17	4.69	50.792
4	2020-09-17	6.02138591938044	1	0	6.02138591938044	2020-09-17	4.69	50.792
4	2020-09-18	0	1	0	0	2020-09-18	4.69	50.792
4	2020-09-18	0.261799387799149	1	0	0.261799387799149	2020-09-18	4.69	50.792
4	2020-09-18	0.523598775598299	1	0	0.523598775598299	2020-09-18	4.69	50.792
4	2020-09-18	0.785398163397448	1	0	0.785398163397448	2020-09-18	4.69	50.792
4	2020-09-18	1.0471975511966	1	0	1.0471975511966	2020-09-18	4.69	50.792
4	2020-09-18	1.30899693899575	1	0	1.30899693899575	2020-09-18	4.69	50.792
4	2020-09-18	1.5707963267949001	1	0	1.5707963267949001	2020-09-18	4.69	50.792
4	2020-09-18	1.83259571459405	1	0	1.83259571459405	2020-09-18	4.69	50.792
4	2020-09-18	2.0943951023932	1	0	2.0943951023932	2020-09-18	4.69	50.792
4	2020-09-18	2.35619449019234	1	0	2.35619449019234	2020-09-18	4.69	50.792
4	2020-09-18	2.61799387799149	1	0	2.61799387799149	2020-09-18	4.69	50.792
4	2020-09-18	2.87979326579064	1	0	2.87979326579064	2020-09-18	4.69	50.792
4	2020-09-18	3.14159265358979	1	0	3.14159265358979	2020-09-18	4.69	50.792
4	2020-09-18	3.40339204138894	1	0	3.40339204138894	2020-09-18	4.69	50.792
4	2020-09-18	3.66519142918809	1	0	3.66519142918809	2020-09-18	4.69	50.792
4	2020-09-18	3.92699081698724	1	0	3.92699081698724	2020-09-18	4.69	50.792
4	2020-09-18	4.18879020478639	1	0	4.18879020478639	2020-09-18	4.69	50.792
4	2020-09-18	4.45058959258554	1	0	4.45058959258554	2020-09-18	4.69	50.792
4	2020-09-18	4.71238898038469	1	0	4.71238898038469	2020-09-18	4.69	50.792
4	2020-09-18	4.97418836818384	1	0	4.97418836818384	2020-09-18	4.69	50.792
4	2020-09-18	5.23598775598299	1	0	5.23598775598299	2020-09-18	4.69	50.792
4	2020-09-18	5.49778714378214	1	0	5.49778714378214	2020-09-18	4.69	50.792
4	2020-09-18	5.75958653158129	1	0	5.75958653158129	2020-09-18	4.69	50.792
4	2020-09-18	6.02138591938044	1	0	6.02138591938044	2020-09-18	4.69	50.792
4	2020-09-19	0	1	0	0	2020-09-19	4.69	50.792
4	2020-09-19	0.261799387799149	1	0	0.261799387799149	2020-09-19	4.69	50.792
4	2020-09-19	0.523598775598299	1	0	0.523598775598299	2020-09-19	4.69	50.792
4	2020-09-19	0.785398163397448	1	0	0.785398163397448	2020-09-19	4.69	50.792
4	2020-09-19	1.0471975511966	1	0	1.0471975511966	2020-09-19	4.69	50.792
4	2020-09-19	1.30899693899575	1	0	1.30899693899575	2020-09-19	4.69	50.792
4	2020-09-19	1.5707963267949001	1	0	1.5707963267949001	2020-09-19	4.69	50.792
4	2020-09-19	1.83259571459405	1	0	1.83259571459405	2020-09-19	4.69	50.792
4	2020-09-19	2.0943951023932	1	0	2.0943951023932	2020-09-19	4.69	50.792
4	2020-09-19	2.35619449019234	1	0	2.35619449019234	2020-09-19	4.69	50.792
4	2020-09-19	2.61799387799149	1	0	2.61799387799149	2020-09-19	4.69	50.792
4	2020-09-19	2.87979326579064	1	0	2.87979326579064	2020-09-19	4.69	50.792
4	2020-09-19	3.14159265358979	1	0	3.14159265358979	2020-09-19	4.69	50.792
4	2020-09-19	3.40339204138894	1	0	3.40339204138894	2020-09-19	4.69	50.792
4	2020-09-19	3.66519142918809	1	0	3.66519142918809	2020-09-19	4.69	50.792
4	2020-09-19	3.92699081698724	1	0	3.92699081698724	2020-09-19	4.69	50.792
4	2020-09-19	4.18879020478639	1	0	4.18879020478639	2020-09-19	4.69	50.792
4	2020-09-19	4.45058959258554	1	0	4.45058959258554	2020-09-19	4.69	50.792
4	2020-09-19	4.71238898038469	1	0	4.71238898038469	2020-09-19	4.69	50.792
4	2020-09-19	4.97418836818384	1	0	4.97418836818384	2020-09-19	4.69	50.792
4	2020-09-19	5.23598775598299	1	0	5.23598775598299	2020-09-19	4.69	50.792
4	2020-09-19	5.49778714378214	1	0	5.49778714378214	2020-09-19	4.69	50.792
4	2020-09-19	5.75958653158129	1	0	5.75958653158129	2020-09-19	4.69	50.792
4	2020-09-19	6.02138591938044	1	0	6.02138591938044	2020-09-19	4.69	50.792
4	2020-09-20	0	1	0	0	2020-09-20	4.69	50.792
4	2020-09-20	0.261799387799149	1	0	0.261799387799149	2020-09-20	4.69	50.792
4	2020-09-20	0.523598775598299	1	0	0.523598775598299	2020-09-20	4.69	50.792
4	2020-09-20	0.785398163397448	1	0	0.785398163397448	2020-09-20	4.69	50.792
4	2020-09-20	1.0471975511966	1	0	1.0471975511966	2020-09-20	4.69	50.792
4	2020-09-20	1.30899693899575	1	0	1.30899693899575	2020-09-20	4.69	50.792
4	2020-09-20	1.5707963267949001	1	0	1.5707963267949001	2020-09-20	4.69	50.792
4	2020-09-20	1.83259571459405	1	0	1.83259571459405	2020-09-20	4.69	50.792
4	2020-09-20	2.0943951023932	1	0	2.0943951023932	2020-09-20	4.69	50.792
4	2020-09-20	2.35619449019234	1	0	2.35619449019234	2020-09-20	4.69	50.792
4	2020-09-20	2.61799387799149	1	0	2.61799387799149	2020-09-20	4.69	50.792
4	2020-09-20	2.87979326579064	1	0	2.87979326579064	2020-09-20	4.69	50.792
4	2020-09-20	3.14159265358979	1	0	3.14159265358979	2020-09-20	4.69	50.792
4	2020-09-20	3.40339204138894	1	0	3.40339204138894	2020-09-20	4.69	50.792
4	2020-09-20	3.66519142918809	1	0	3.66519142918809	2020-09-20	4.69	50.792
4	2020-09-20	3.92699081698724	1	0	3.92699081698724	2020-09-20	4.69	50.792
4	2020-09-20	4.18879020478639	1	0	4.18879020478639	2020-09-20	4.69	50.792
4	2020-09-20	4.45058959258554	1	0	4.45058959258554	2020-09-20	4.69	50.792
4	2020-09-20	4.71238898038469	1	0	4.71238898038469	2020-09-20	4.69	50.792
4	2020-09-20	4.97418836818384	1	0	4.97418836818384	2020-09-20	4.69	50.792
4	2020-09-20	5.23598775598299	1	0	5.23598775598299	2020-09-20	4.69	50.792
4	2020-09-20	5.49778714378214	1	0	5.49778714378214	2020-09-20	4.69	50.792
4	2020-09-20	5.75958653158129	1	0	5.75958653158129	2020-09-20	4.69	50.792
4	2020-09-20	6.02138591938044	1	0	6.02138591938044	2020-09-20	4.69	50.792
4	2020-09-21	0	1	0	0	2020-09-21	4.69	50.792
4	2020-09-21	0.261799387799149	1	0	0.261799387799149	2020-09-21	4.69	50.792
4	2020-09-21	0.523598775598299	1	0	0.523598775598299	2020-09-21	4.69	50.792
4	2020-09-21	0.785398163397448	1	0	0.785398163397448	2020-09-21	4.69	50.792
4	2020-09-21	1.0471975511966	1	0	1.0471975511966	2020-09-21	4.69	50.792
4	2020-09-21	1.30899693899575	1	0	1.30899693899575	2020-09-21	4.69	50.792
4	2020-09-21	1.5707963267949001	1	0	1.5707963267949001	2020-09-21	4.69	50.792
[truncated: 239,633 more rows]
