# Supplementary material for: When and where? Day-night alterations in wild boar space use captured by a generalized additive mixed model
Source: PeerJ. 2024 Jun 12;12:e17390. doi: 10.7717/peerj.17390 (PMC11179635; doi:10.7717/peerj.17390)
Supplement: Supplemental Information 6 [file peerj-12-17390-s006.csv]

xy_id	suntime1	long	lat	count	ndays
966	0	4.701	50.793	0	732
1070	0	4.697	50.797	0	732
1074	0	4.696	50.794	0	732
1110	0	4.705	50.794	0	732
773	0	4.733	50.806	0	732
1085	0	4.743	50.807	0	732
1082	0	4.738	50.807	0	732
1035	0	4.723	50.803	0	732
40	0	4.709	50.812	0	732
1032	0	4.718	50.796	0	732
986	0	4.721	50.797	0	732
85	0	4.694	50.801	0	732
94	0	4.736	50.808	0	732
440	0	4.743	50.81	0	732
901	0	4.67	50.811	0	732
834	0	4.736	50.817	0	732
1113	0	4.682	50.813	0	732
915	0	4.734	50.82	0	732
839	0	4.732	50.816	0	732
916	0	4.724	50.813	0	732
910	0	4.722	50.816	0	732
914	0	4.718	50.811	0	732
836	0	4.706	50.818	0	732
1046	0	4.676	50.812	0	732
1053	0	4.673	50.796	0	732
1033	0	4.732	50.806	0	732
813	0	4.673	50.801	0	732
1111	0	4.67	50.796	1	732
1096	0	4.691	50.795	0	732
211	0	4.704	50.801	0	732
212	0	4.699	50.801	0	732
1098	0	4.685	50.796	0	732
316	0	4.687	50.807	0	732
1036	0	4.722	50.798	0	732
452	0	4.727	50.805	0	732
955	0	4.707	50.794	0	732
694	0	4.698	50.817	0	732
324	0	4.692	50.809	0	732
289	0	4.712	50.803	0	732
1072	0	4.659	50.818	0	732
808	0	4.681	50.807	0	732
1112	0	4.662	50.818	0	732
1005	0	4.724	50.805	0	732
913	0	4.708	50.81	0	732
907	0	4.707	50.813	0	732
460	0	4.693	50.804	0	732
473	0	4.666	50.796	0	732
909	0	4.734	50.819	0	732
580	0	4.69	50.798	0	732
660	0	4.743	50.817	0	732
700	0	4.662	50.817	0	732
659	0	4.737	50.814	0	732
673	0	4.695	50.793	0	732
774	0	4.666	50.815	0	732
1109	0	4.678	50.809	0	732
1071	0	4.678	50.795	0	732
851	0	4.675	50.808	0	732
918	0	4.71	50.81	0	732
1003	0	4.719	50.802	0	732
1012	0	4.72	50.804	0	732
1037	0	4.724	50.798	0	732
1106	0	4.669	50.812	0	732
966	0.261799387799149	4.701	50.793	0	732
1070	0.261799387799149	4.697	50.797	0	732
1074	0.261799387799149	4.696	50.794	0	732
1110	0.261799387799149	4.705	50.794	0	732
773	0.261799387799149	4.733	50.806	0	732
1085	0.261799387799149	4.743	50.807	0	732
1082	0.261799387799149	4.738	50.807	0	732
1035	0.261799387799149	4.723	50.803	0	732
40	0.261799387799149	4.709	50.812	0	732
1032	0.261799387799149	4.718	50.796	0	732
986	0.261799387799149	4.721	50.797	0	732
85	0.261799387799149	4.694	50.801	0	732
94	0.261799387799149	4.736	50.808	0	732
440	0.261799387799149	4.743	50.81	0	732
901	0.261799387799149	4.67	50.811	0	732
834	0.261799387799149	4.736	50.817	0	732
1113	0.261799387799149	4.682	50.813	0	732
915	0.261799387799149	4.734	50.82	0	732
839	0.261799387799149	4.732	50.816	0	732
916	0.261799387799149	4.724	50.813	0	732
910	0.261799387799149	4.722	50.816	0	732
914	0.261799387799149	4.718	50.811	0	732
836	0.261799387799149	4.706	50.818	0	732
1046	0.261799387799149	4.676	50.812	0	732
1053	0.261799387799149	4.673	50.796	0	732
1033	0.261799387799149	4.732	50.806	0	732
813	0.261799387799149	4.673	50.801	0	732
1111	0.261799387799149	4.67	50.796	1	732
1096	0.261799387799149	4.691	50.795	0	732
211	0.261799387799149	4.704	50.801	0	732
212	0.261799387799149	4.699	50.801	0	732
1098	0.261799387799149	4.685	50.796	0	732
316	0.261799387799149	4.687	50.807	0	732
1036	0.261799387799149	4.722	50.798	0	732
452	0.261799387799149	4.727	50.805	0	732
955	0.261799387799149	4.707	50.794	0	732
694	0.261799387799149	4.698	50.817	0	732
324	0.261799387799149	4.692	50.809	0	732
289	0.261799387799149	4.712	50.803	0	732
1072	0.261799387799149	4.659	50.818	0	732
808	0.261799387799149	4.681	50.807	0	732
1112	0.261799387799149	4.662	50.818	0	732
1005	0.261799387799149	4.724	50.805	0	732
913	0.261799387799149	4.708	50.81	0	732
907	0.261799387799149	4.707	50.813	0	732
460	0.261799387799149	4.693	50.804	0	732
473	0.261799387799149	4.666	50.796	0	732
909	0.261799387799149	4.734	50.819	0	732
580	0.261799387799149	4.69	50.798	0	732
660	0.261799387799149	4.743	50.817	0	732
700	0.261799387799149	4.662	50.817	0	732
659	0.261799387799149	4.737	50.814	0	732
673	0.261799387799149	4.695	50.793	0	732
774	0.261799387799149	4.666	50.815	0	732
1109	0.261799387799149	4.678	50.809	0	732
1071	0.261799387799149	4.678	50.795	0	732
851	0.261799387799149	4.675	50.808	0	732
918	0.261799387799149	4.71	50.81	0	732
1003	0.261799387799149	4.719	50.802	0	732
1012	0.261799387799149	4.72	50.804	0	732
1037	0.261799387799149	4.724	50.798	0	732
1106	0.261799387799149	4.669	50.812	0	732
966	0.523598775598299	4.701	50.793	0	732
1070	0.523598775598299	4.697	50.797	0	732
1074	0.523598775598299	4.696	50.794	0	732
1110	0.523598775598299	4.705	50.794	0	732
773	0.523598775598299	4.733	50.806	0	732
1085	0.523598775598299	4.743	50.807	0	732
1082	0.523598775598299	4.738	50.807	0	732
1035	0.523598775598299	4.723	50.803	0	732
40	0.523598775598299	4.709	50.812	0	732
1032	0.523598775598299	4.718	50.796	0	732
986	0.523598775598299	4.721	50.797	0	732
85	0.523598775598299	4.694	50.801	0	732
94	0.523598775598299	4.736	50.808	0	732
440	0.523598775598299	4.743	50.81	0	732
901	0.523598775598299	4.67	50.811	0	732
834	0.523598775598299	4.736	50.817	0	732
1113	0.523598775598299	4.682	50.813	0	732
915	0.523598775598299	4.734	50.82	0	732
839	0.523598775598299	4.732	50.816	0	732
916	0.523598775598299	4.724	50.813	0	732
910	0.523598775598299	4.722	50.816	0	732
914	0.523598775598299	4.718	50.811	0	732
836	0.523598775598299	4.706	50.818	0	732
1046	0.523598775598299	4.676	50.812	0	732
1053	0.523598775598299	4.673	50.796	0	732
1033	0.523598775598299	4.732	50.806	0	732
813	0.523598775598299	4.673	50.801	0	732
1111	0.523598775598299	4.67	50.796	1	732
1096	0.523598775598299	4.691	50.795	0	732
211	0.523598775598299	4.704	50.801	0	732
212	0.523598775598299	4.699	50.801	0	732
1098	0.523598775598299	4.685	50.796	0	732
316	0.523598775598299	4.687	50.807	0	732
1036	0.523598775598299	4.722	50.798	0	732
452	0.523598775598299	4.727	50.805	0	732
955	0.523598775598299	4.707	50.794	0	732
694	0.523598775598299	4.698	50.817	0	732
324	0.523598775598299	4.692	50.809	0	732
289	0.523598775598299	4.712	50.803	0	732
1072	0.523598775598299	4.659	50.818	0	732
808	0.523598775598299	4.681	50.807	0	732
1112	0.523598775598299	4.662	50.818	0	732
1005	0.523598775598299	4.724	50.805	0	732
913	0.523598775598299	4.708	50.81	0	732
907	0.523598775598299	4.707	50.813	0	732
460	0.523598775598299	4.693	50.804	0	732
473	0.523598775598299	4.666	50.796	0	732
909	0.523598775598299	4.734	50.819	0	732
580	0.523598775598299	4.69	50.798	0	732
660	0.523598775598299	4.743	50.817	0	732
700	0.523598775598299	4.662	50.817	0	732
659	0.523598775598299	4.737	50.814	0	732
673	0.523598775598299	4.695	50.793	0	732
774	0.523598775598299	4.666	50.815	0	732
1109	0.523598775598299	4.678	50.809	0	732
1071	0.523598775598299	4.678	50.795	0	732
851	0.523598775598299	4.675	50.808	0	732
918	0.523598775598299	4.71	50.81	0	732
1003	0.523598775598299	4.719	50.802	0	732
1012	0.523598775598299	4.72	50.804	0	732
1037	0.523598775598299	4.724	50.798	0	732
1106	0.523598775598299	4.669	50.812	0	732
966	0.785398163397448	4.701	50.793	0	732
1070	0.785398163397448	4.697	50.797	0	732
1074	0.785398163397448	4.696	50.794	0	732
1110	0.785398163397448	4.705	50.794	0	732
773	0.785398163397448	4.733	50.806	0	732
1085	0.785398163397448	4.743	50.807	0	732
1082	0.785398163397448	4.738	50.807	0	732
1035	0.785398163397448	4.723	50.803	0	732
40	0.785398163397448	4.709	50.812	0	732
1032	0.785398163397448	4.718	50.796	1	732
986	0.785398163397448	4.721	50.797	0	732
85	0.785398163397448	4.694	50.801	0	732
94	0.785398163397448	4.736	50.808	0	732
440	0.785398163397448	4.743	50.81	0	732
901	0.785398163397448	4.67	50.811	0	732
834	0.785398163397448	4.736	50.817	1	732
1113	0.785398163397448	4.682	50.813	1	732
915	0.785398163397448	4.734	50.82	1	732
839	0.785398163397448	4.732	50.816	1	732
916	0.785398163397448	4.724	50.813	0	732
910	0.785398163397448	4.722	50.816	2	732
914	0.785398163397448	4.718	50.811	2	732
836	0.785398163397448	4.706	50.818	0	732
1046	0.785398163397448	4.676	50.812	1	732
1053	0.785398163397448	4.673	50.796	0	732
1033	0.785398163397448	4.732	50.806	0	732
813	0.785398163397448	4.673	50.801	0	732
1111	0.785398163397448	4.67	50.796	1	732
1096	0.785398163397448	4.691	50.795	0	732
211	0.785398163397448	4.704	50.801	0	732
212	0.785398163397448	4.699	50.801	0	732
1098	0.785398163397448	4.685	50.796	0	732
316	0.785398163397448	4.687	50.807	0	732
1036	0.785398163397448	4.722	50.798	0	732
452	0.785398163397448	4.727	50.805	0	732
955	0.785398163397448	4.707	50.794	0	732
694	0.785398163397448	4.698	50.817	0	732
324	0.785398163397448	4.692	50.809	0	732
289	0.785398163397448	4.712	50.803	0	732
1072	0.785398163397448	4.659	50.818	0	732
808	0.785398163397448	4.681	50.807	0	732
1112	0.785398163397448	4.662	50.818	0	732
1005	0.785398163397448	4.724	50.805	0	732
913	0.785398163397448	4.708	50.81	0	732
907	0.785398163397448	4.707	50.813	0	732
460	0.785398163397448	4.693	50.804	0	732
473	0.785398163397448	4.666	50.796	0	732
909	0.785398163397448	4.734	50.819	1	732
580	0.785398163397448	4.69	50.798	0	732
660	0.785398163397448	4.743	50.817	0	732
700	0.785398163397448	4.662	50.817	0	732
659	0.785398163397448	4.737	50.814	0	732
673	0.785398163397448	4.695	50.793	0	732
774	0.785398163397448	4.666	50.815	0	732
1109	0.785398163397448	4.678	50.809	0	732
1071	0.785398163397448	4.678	50.795	0	732
851	0.785398163397448	4.675	50.808	0	732
918	0.785398163397448	4.71	50.81	0	732
1003	0.785398163397448	4.719	50.802	0	732
1012	0.785398163397448	4.72	50.804	0	732
1037	0.785398163397448	4.724	50.798	0	732
1106	0.785398163397448	4.669	50.812	0	732
966	1.0471975511966	4.701	50.793	6	732
1070	1.0471975511966	4.697	50.797	3	732
1074	1.0471975511966	4.696	50.794	2	732
1110	1.0471975511966	4.705	50.794	1	732
773	1.0471975511966	4.733	50.806	5	732
1085	1.0471975511966	4.743	50.807	3	732
1082	1.0471975511966	4.738	50.807	1	732
1035	1.0471975511966	4.723	50.803	6	732
40	1.0471975511966	4.709	50.812	0	732
1032	1.0471975511966	4.718	50.796	7	732
986	1.0471975511966	4.721	50.797	0	732
85	1.0471975511966	4.694	50.801	0	732
94	1.0471975511966	4.736	50.808	0	732
440	1.0471975511966	4.743	50.81	2	732
901	1.0471975511966	4.67	50.811	3	732
834	1.0471975511966	4.736	50.817	3	732
1113	1.0471975511966	4.682	50.813	6	732
915	1.0471975511966	4.734	50.82	4	732
839	1.0471975511966	4.732	50.816	5	732
916	1.0471975511966	4.724	50.813	4	732
910	1.0471975511966	4.722	50.816	4	732
914	1.0471975511966	4.718	50.811	4	732
836	1.0471975511966	4.706	50.818	0	732
1046	1.0471975511966	4.676	50.812	3	732
1053	1.0471975511966	4.673	50.796	1	732
1033	1.0471975511966	4.732	50.806	2	732
813	1.0471975511966	4.673	50.801	3	732
1111	1.0471975511966	4.67	50.796	0	732
1096	1.0471975511966	4.691	50.795	1	732
211	1.0471975511966	4.704	50.801	0	732
212	1.0471975511966	4.699	50.801	0	732
1098	1.0471975511966	4.685	50.796	6	732
316	1.0471975511966	4.687	50.807	0	732
1036	1.0471975511966	4.722	50.798	1	732
452	1.0471975511966	4.727	50.805	1	732
955	1.0471975511966	4.707	50.794	1	732
694	1.0471975511966	4.698	50.817	0	732
324	1.0471975511966	4.692	50.809	0	732
289	1.0471975511966	4.712	50.803	0	732
1072	1.0471975511966	4.659	50.818	0	732
808	1.0471975511966	4.681	50.807	1	732
1112	1.0471975511966	4.662	50.818	0	732
1005	1.0471975511966	4.724	50.805	6	732
913	1.0471975511966	4.708	50.81	4	732
907	1.0471975511966	4.707	50.813	1	732
460	1.0471975511966	4.693	50.804	0	732
473	1.0471975511966	4.666	50.796	0	732
909	1.0471975511966	4.734	50.819	8	732
580	1.0471975511966	4.69	50.798	0	732
660	1.0471975511966	4.743	50.817	0	732
700	1.0471975511966	4.662	50.817	0	732
659	1.0471975511966	4.737	50.814	0	732
673	1.0471975511966	4.695	50.793	0	732
774	1.0471975511966	4.666	50.815	0	732
1109	1.0471975511966	4.678	50.809	0	732
1071	1.0471975511966	4.678	50.795	0	732
851	1.0471975511966	4.675	50.808	0	732
918	1.0471975511966	4.71	50.81	1	732
1003	1.0471975511966	4.719	50.802	0	732
1012	1.0471975511966	4.72	50.804	0	732
1037	1.0471975511966	4.724	50.798	0	732
1106	1.0471975511966	4.669	50.812	1	732
966	1.30899693899575	4.701	50.793	14	732
1070	1.30899693899575	4.697	50.797	6	732
1074	1.30899693899575	4.696	50.794	4	732
1110	1.30899693899575	4.705	50.794	9	732
773	1.30899693899575	4.733	50.806	6	732
1085	1.30899693899575	4.743	50.807	3	732
1082	1.30899693899575	4.738	50.807	2	732
1035	1.30899693899575	4.723	50.803	9	732
40	1.30899693899575	4.709	50.812	0	732
1032	1.30899693899575	4.718	50.796	9	732
986	1.30899693899575	4.721	50.797	2	732
85	1.30899693899575	4.694	50.801	1	732
94	1.30899693899575	4.736	50.808	0	732
440	1.30899693899575	4.743	50.81	2	732
901	1.30899693899575	4.67	50.811	13	732
834	1.30899693899575	4.736	50.817	3	732
1113	1.30899693899575	4.682	50.813	14	732
915	1.30899693899575	4.734	50.82	4	732
839	1.30899693899575	4.732	50.816	11	732
916	1.30899693899575	4.724	50.813	6	732
910	1.30899693899575	4.722	50.816	6	732
914	1.30899693899575	4.718	50.811	6	732
836	1.30899693899575	4.706	50.818	4	732
1046	1.30899693899575	4.676	50.812	11	732
1053	1.30899693899575	4.673	50.796	9	732
1033	1.30899693899575	4.732	50.806	2	732
813	1.30899693899575	4.673	50.801	5	732
1111	1.30899693899575	4.67	50.796	2	732
1096	1.30899693899575	4.691	50.795	10	732
211	1.30899693899575	4.704	50.801	0	732
212	1.30899693899575	4.699	50.801	0	732
1098	1.30899693899575	4.685	50.796	10	732
316	1.30899693899575	4.687	50.807	0	732
1036	1.30899693899575	4.722	50.798	2	732
452	1.30899693899575	4.727	50.805	1	732
955	1.30899693899575	4.707	50.794	3	732
694	1.30899693899575	4.698	50.817	1	732
324	1.30899693899575	4.692	50.809	0	732
289	1.30899693899575	4.712	50.803	0	732
1072	1.30899693899575	4.659	50.818	3	732
808	1.30899693899575	4.681	50.807	1	732
1112	1.30899693899575	4.662	50.818	2	732
1005	1.30899693899575	4.724	50.805	8	732
913	1.30899693899575	4.708	50.81	4	732
907	1.30899693899575	4.707	50.813	3	732
460	1.30899693899575	4.693	50.804	0	732
473	1.30899693899575	4.666	50.796	0	732
909	1.30899693899575	4.734	50.819	8	732
580	1.30899693899575	4.69	50.798	1	732
660	1.30899693899575	4.743	50.817	0	732
700	1.30899693899575	4.662	50.817	1	732
659	1.30899693899575	4.737	50.814	0	732
673	1.30899693899575	4.695	50.793	1	732
774	1.30899693899575	4.666	50.815	1	732
1109	1.30899693899575	4.678	50.809	0	732
1071	1.30899693899575	4.678	50.795	0	732
851	1.30899693899575	4.675	50.808	1	732
918	1.30899693899575	4.71	50.81	1	732
1003	1.30899693899575	4.719	50.802	0	732
1012	1.30899693899575	4.72	50.804	0	732
1037	1.30899693899575	4.724	50.798	0	732
1106	1.30899693899575	4.669	50.812	1	732
966	1.5707963267949001	4.701	50.793	22	732
1070	1.5707963267949001	4.697	50.797	6	732
1074	1.5707963267949001	4.696	50.794	6	732
1110	1.5707963267949001	4.705	50.794	9	732
773	1.5707963267949001	4.733	50.806	7	732
1085	1.5707963267949001	4.743	50.807	3	732
1082	1.5707963267949001	4.738	50.807	2	732
1035	1.5707963267949001	4.723	50.803	10	732
40	1.5707963267949001	4.709	50.812	0	732
1032	1.5707963267949001	4.718	50.796	8	732
986	1.5707963267949001	4.721	50.797	3	732
85	1.5707963267949001	4.694	50.801	1	732
94	1.5707963267949001	4.736	50.808	0	732
440	1.5707963267949001	4.743	50.81	2	732
901	1.5707963267949001	4.67	50.811	14	732
834	1.5707963267949001	4.736	50.817	3	732
1113	1.5707963267949001	4.682	50.813	14	732
915	1.5707963267949001	4.734	50.82	2	732
839	1.5707963267949001	4.732	50.816	12	732
916	1.5707963267949001	4.724	50.813	10	732
910	1.5707963267949001	4.722	50.816	6	732
914	1.5707963267949001	4.718	50.811	7	732
836	1.5707963267949001	4.706	50.818	4	732
1046	1.5707963267949001	4.676	50.812	13	732
1053	1.5707963267949001	4.673	50.796	9	732
1033	1.5707963267949001	4.732	50.806	2	732
813	1.5707963267949001	4.673	50.801	5	732
1111	1.5707963267949001	4.67	50.796	2	732
1096	1.5707963267949001	4.691	50.795	10	732
211	1.5707963267949001	4.704	50.801	0	732
212	1.5707963267949001	4.699	50.801	0	732
1098	1.5707963267949001	4.685	50.796	10	732
316	1.5707963267949001	4.687	50.807	0	732
1036	1.5707963267949001	4.722	50.798	2	732
452	1.5707963267949001	4.727	50.805	1	732
955	1.5707963267949001	4.707	50.794	6	732
694	1.5707963267949001	4.698	50.817	1	732
324	1.5707963267949001	4.692	50.809	0	732
289	1.5707963267949001	4.712	50.803	0	732
1072	1.5707963267949001	4.659	50.818	5	732
808	1.5707963267949001	4.681	50.807	3	732
1112	1.5707963267949001	4.662	50.818	4	732
1005	1.5707963267949001	4.724	50.805	8	732
913	1.5707963267949001	4.708	50.81	3	732
907	1.5707963267949001	4.707	50.813	3	732
460	1.5707963267949001	4.693	50.804	0	732
473	1.5707963267949001	4.666	50.796	0	732
909	1.5707963267949001	4.734	50.819	7	732
580	1.5707963267949001	4.69	50.798	1	732
660	1.5707963267949001	4.743	50.817	0	732
700	1.5707963267949001	4.662	50.817	2	732
659	1.5707963267949001	4.737	50.814	0	732
673	1.5707963267949001	4.695	50.793	1	732
774	1.5707963267949001	4.666	50.815	1	732
1109	1.5707963267949001	4.678	50.809	0	732
1071	1.5707963267949001	4.678	50.795	1	732
851	1.5707963267949001	4.675	50.808	1	732
918	1.5707963267949001	4.71	50.81	1	732
1003	1.5707963267949001	4.719	50.802	0	732
1012	1.5707963267949001	4.72	50.804	0	732
1037	1.5707963267949001	4.724	50.798	0	732
1106	1.5707963267949001	4.669	50.812	1	732
966	1.83259571459405	4.701	50.793	19	732
1070	1.83259571459405	4.697	50.797	3	732
1074	1.83259571459405	4.696	50.794	4	732
1110	1.83259571459405	4.705	50.794	10	732
773	1.83259571459405	4.733	50.806	3	732
1085	1.83259571459405	4.743	50.807	0	732
1082	1.83259571459405	4.738	50.807	0	732
1035	1.83259571459405	4.723	50.803	10	732
40	1.83259571459405	4.709	50.812	0	732
1032	1.83259571459405	4.718	50.796	4	732
986	1.83259571459405	4.721	50.797	3	732
85	1.83259571459405	4.694	50.801	1	732
94	1.83259571459405	4.736	50.808	0	732
440	1.83259571459405	4.743	50.81	0	732
901	1.83259571459405	4.67	50.811	13	732
834	1.83259571459405	4.736	50.817	0	732
1113	1.83259571459405	4.682	50.813	13	732
915	1.83259571459405	4.734	50.82	0	732
839	1.83259571459405	4.732	50.816	8	732
916	1.83259571459405	4.724	50.813	6	732
910	1.83259571459405	4.722	50.816	3	732
914	1.83259571459405	4.718	50.811	4	732
836	1.83259571459405	4.706	50.818	2	732
1046	1.83259571459405	4.676	50.812	9	732
1053	1.83259571459405	4.673	50.796	7	732
1033	1.83259571459405	4.732	50.806	2	732
813	1.83259571459405	4.673	50.801	5	732
1111	1.83259571459405	4.67	50.796	2	732
1096	1.83259571459405	4.691	50.795	10	732
211	1.83259571459405	4.704	50.801	0	732
212	1.83259571459405	4.699	50.801	0	732
1098	1.83259571459405	4.685	50.796	7	732
316	1.83259571459405	4.687	50.807	0	732
1036	1.83259571459405	4.722	50.798	2	732
452	1.83259571459405	4.727	50.805	1	732
955	1.83259571459405	4.707	50.794	6	732
694	1.83259571459405	4.698	50.817	1	732
324	1.83259571459405	4.692	50.809	0	732
289	1.83259571459405	4.712	50.803	0	732
1072	1.83259571459405	4.659	50.818	5	732
808	1.83259571459405	4.681	50.807	3	732
1112	1.83259571459405	4.662	50.818	2	732
1005	1.83259571459405	4.724	50.805	4	732
913	1.83259571459405	4.708	50.81	3	732
907	1.83259571459405	4.707	50.813	2	732
460	1.83259571459405	4.693	50.804	0	732
473	1.83259571459405	4.666	50.796	0	732
909	1.83259571459405	4.734	50.819	1	732
580	1.83259571459405	4.69	50.798	1	732
660	1.83259571459405	4.743	50.817	0	732
700	1.83259571459405	4.662	50.817	1	732
659	1.83259571459405	4.737	50.814	0	732
673	1.83259571459405	4.695	50.793	1	732
774	1.83259571459405	4.666	50.815	1	732
1109	1.83259571459405	4.678	50.809	0	732
1071	1.83259571459405	4.678	50.795	1	732
851	1.83259571459405	4.675	50.808	1	732
918	1.83259571459405	4.71	50.81	0	732
1003	1.83259571459405	4.719	50.802	0	732
1012	1.83259571459405	4.72	50.804	0	732
1037	1.83259571459405	4.724	50.798	0	732
1106	1.83259571459405	4.669	50.812	0	732
966	2.0943951023932	4.701	50.793	3	732
1070	2.0943951023932	4.697	50.797	1	732
1074	2.0943951023932	4.696	50.794	0	732
1110	2.0943951023932	4.705	50.794	2	732
773	2.0943951023932	4.733	50.806	0	732
1085	2.0943951023932	4.743	50.807	0	732
1082	2.0943951023932	4.738	50.807	0	732
1035	2.0943951023932	4.723	50.803	0	732
40	2.0943951023932	4.709	50.812	0	732
1032	2.0943951023932	4.718	50.796	0	732
986	2.0943951023932	4.721	50.797	0	732
85	2.0943951023932	4.694	50.801	0	732
94	2.0943951023932	4.736	50.808	0	732
440	2.0943951023932	4.743	50.81	0	732
901	2.0943951023932	4.67	50.811	0	732
834	2.0943951023932	4.736	50.817	0	732
1113	2.0943951023932	4.682	50.813	1	732
915	2.0943951023932	4.734	50.82	0	732
839	2.0943951023932	4.732	50.816	1	732
916	2.0943951023932	4.724	50.813	2	732
910	2.0943951023932	4.722	50.816	0	732
914	2.0943951023932	4.718	50.811	0	732
836	2.0943951023932	4.706	50.818	1	732
1046	2.0943951023932	4.676	50.812	0	732
1053	2.0943951023932	4.673	50.796	0	732
1033	2.0943951023932	4.732	50.806	0	732
813	2.0943951023932	4.673	50.801	0	732
1111	2.0943951023932	4.67	50.796	0	732
1096	2.0943951023932	4.691	50.795	0	732
211	2.0943951023932	4.704	50.801	0	732
212	2.0943951023932	4.699	50.801	0	732
1098	2.0943951023932	4.685	50.796	0	732
316	2.0943951023932	4.687	50.807	0	732
1036	2.0943951023932	4.722	50.798	0	732
452	2.0943951023932	4.727	50.805	0	732
955	2.0943951023932	4.707	50.794	1	732
694	2.0943951023932	4.698	50.817	0	732
324	2.0943951023932	4.692	50.809	0	732
289	2.0943951023932	4.712	50.803	0	732
1072	2.0943951023932	4.659	50.818	0	732
808	2.0943951023932	4.681	50.807	2	732
1112	2.0943951023932	4.662	50.818	1	732
1005	2.0943951023932	4.724	50.805	0	732
913	2.0943951023932	4.708	50.81	0	732
907	2.0943951023932	4.707	50.813	0	732
460	2.0943951023932	4.693	50.804	0	732
473	2.0943951023932	4.666	50.796	0	732
909	2.0943951023932	4.734	50.819	0	732
580	2.0943951023932	4.69	50.798	0	732
660	2.0943951023932	4.743	50.817	0	732
700	2.0943951023932	4.662	50.817	0	732
659	2.0943951023932	4.737	50.814	0	732
673	2.0943951023932	4.695	50.793	0	732
774	2.0943951023932	4.666	50.815	0	732
1109	2.0943951023932	4.678	50.809	0	732
1071	2.0943951023932	4.678	50.795	0	732
851	2.0943951023932	4.675	50.808	0	732
918	2.0943951023932	4.71	50.81	0	732
1003	2.0943951023932	4.719	50.802	0	732
1012	2.0943951023932	4.72	50.804	0	732
1037	2.0943951023932	4.724	50.798	0	732
1106	2.0943951023932	4.669	50.812	0	732
966	2.35619449019234	4.701	50.793	0	732
1070	2.35619449019234	4.697	50.797	1	732
1074	2.35619449019234	4.696	50.794	0	732
1110	2.35619449019234	4.705	50.794	0	732
773	2.35619449019234	4.733	50.806	0	732
1085	2.35619449019234	4.743	50.807	0	732
1082	2.35619449019234	4.738	50.807	0	732
1035	2.35619449019234	4.723	50.803	0	732
40	2.35619449019234	4.709	50.812	0	732
1032	2.35619449019234	4.718	50.796	0	732
986	2.35619449019234	4.721	50.797	0	732
85	2.35619449019234	4.694	50.801	0	732
94	2.35619449019234	4.736	50.808	0	732
440	2.35619449019234	4.743	50.81	0	732
901	2.35619449019234	4.67	50.811	0	732
834	2.35619449019234	4.736	50.817	0	732
1113	2.35619449019234	4.682	50.813	0	732
915	2.35619449019234	4.734	50.82	0	732
839	2.35619449019234	4.732	50.816	0	732
916	2.35619449019234	4.724	50.813	0	732
910	2.35619449019234	4.722	50.816	0	732
914	2.35619449019234	4.718	50.811	0	732
836	2.35619449019234	4.706	50.818	0	732
1046	2.35619449019234	4.676	50.812	0	732
1053	2.35619449019234	4.673	50.796	0	732
1033	2.35619449019234	4.732	50.806	0	732
813	2.35619449019234	4.673	50.801	0	732
1111	2.35619449019234	4.67	50.796	0	732
1096	2.35619449019234	4.691	50.795	0	732
211	2.35619449019234	4.704	50.801	0	732
212	2.35619449019234	4.699	50.801	0	732
1098	2.35619449019234	4.685	50.796	0	732
316	2.35619449019234	4.687	50.807	0	732
1036	2.35619449019234	4.722	50.798	0	732
452	2.35619449019234	4.727	50.805	0	732
955	2.35619449019234	4.707	50.794	0	732
694	2.35619449019234	4.698	50.817	0	732
324	2.35619449019234	4.692	50.809	0	732
289	2.35619449019234	4.712	50.803	0	732
1072	2.35619449019234	4.659	50.818	0	732
808	2.35619449019234	4.681	50.807	0	732
1112	2.35619449019234	4.662	50.818	0	732
1005	2.35619449019234	4.724	50.805	0	732
913	2.35619449019234	4.708	50.81	0	732
907	2.35619449019234	4.707	50.813	0	732
460	2.35619449019234	4.693	50.804	0	732
473	2.35619449019234	4.666	50.796	0	732
909	2.35619449019234	4.734	50.819	0	732
580	2.35619449019234	4.69	50.798	0	732
660	2.35619449019234	4.743	50.817	0	732
700	2.35619449019234	4.662	50.817	0	732
659	2.35619449019234	4.737	50.814	0	732
673	2.35619449019234	4.695	50.793	0	732
774	2.35619449019234	4.666	50.815	0	732
1109	2.35619449019234	4.678	50.809	0	732
1071	2.35619449019234	4.678	50.795	0	732
851	2.35619449019234	4.675	50.808	0	732
918	2.35619449019234	4.71	50.81	0	732
1003	2.35619449019234	4.719	50.802	0	732
1012	2.35619449019234	4.72	50.804	0	732
1037	2.35619449019234	4.724	50.798	0	732
1106	2.35619449019234	4.669	50.812	0	732
966	2.61799387799149	4.701	50.793	0	732
1070	2.61799387799149	4.697	50.797	0	732
1074	2.61799387799149	4.696	50.794	0	732
1110	2.61799387799149	4.705	50.794	0	732
773	2.61799387799149	4.733	50.806	0	732
1085	2.61799387799149	4.743	50.807	0	732
1082	2.61799387799149	4.738	50.807	0	732
1035	2.61799387799149	4.723	50.803	0	732
40	2.61799387799149	4.709	50.812	0	732
1032	2.61799387799149	4.718	50.796	0	732
986	2.61799387799149	4.721	50.797	0	732
85	2.61799387799149	4.694	50.801	0	732
94	2.61799387799149	4.736	50.808	0	732
440	2.61799387799149	4.743	50.81	0	732
901	2.61799387799149	4.67	50.811	0	732
834	2.61799387799149	4.736	50.817	0	732
1113	2.61799387799149	4.682	50.813	0	732
915	2.61799387799149	4.734	50.82	0	732
839	2.61799387799149	4.732	50.816	0	732
916	2.61799387799149	4.724	50.813	0	732
910	2.61799387799149	4.722	50.816	0	732
914	2.61799387799149	4.718	50.811	0	732
836	2.61799387799149	4.706	50.818	0	732
1046	2.61799387799149	4.676	50.812	0	732
1053	2.61799387799149	4.673	50.796	0	732
1033	2.61799387799149	4.732	50.806	0	732
813	2.61799387799149	4.673	50.801	0	732
1111	2.61799387799149	4.67	50.796	0	732
1096	2.61799387799149	4.691	50.795	0	732
211	2.61799387799149	4.704	50.801	0	732
212	2.61799387799149	4.699	50.801	0	732
1098	2.61799387799149	4.685	50.796	0	732
316	2.61799387799149	4.687	50.807	0	732
1036	2.61799387799149	4.722	50.798	0	732
452	2.61799387799149	4.727	50.805	0	732
955	2.61799387799149	4.707	50.794	0	732
694	2.61799387799149	4.698	50.817	0	732
324	2.61799387799149	4.692	50.809	0	732
289	2.61799387799149	4.712	50.803	0	732
1072	2.61799387799149	4.659	50.818	0	732
808	2.61799387799149	4.681	50.807	0	732
1112	2.61799387799149	4.662	50.818	0	732
1005	2.61799387799149	4.724	50.805	0	732
913	2.61799387799149	4.708	50.81	0	732
907	2.61799387799149	4.707	50.813	0	732
460	2.61799387799149	4.693	50.804	0	732
473	2.61799387799149	4.666	50.796	0	732
909	2.61799387799149	4.734	50.819	0	732
580	2.61799387799149	4.69	50.798	0	732
660	2.61799387799149	4.743	50.817	0	732
700	2.61799387799149	4.662	50.817	0	732
659	2.61799387799149	4.737	50.814	0	732
673	2.61799387799149	4.695	50.793	0	732
774	2.61799387799149	4.666	50.815	0	732
1109	2.61799387799149	4.678	50.809	0	732
1071	2.61799387799149	4.678	50.795	0	732
851	2.61799387799149	4.675	50.808	0	732
918	2.61799387799149	4.71	50.81	0	732
1003	2.61799387799149	4.719	50.802	0	732
1012	2.61799387799149	4.72	50.804	0	732
1037	2.61799387799149	4.724	50.798	0	732
1106	2.61799387799149	4.669	50.812	0	732
966	2.87979326579064	4.701	50.793	0	732
1070	2.87979326579064	4.697	50.797	0	732
1074	2.87979326579064	4.696	50.794	0	732
1110	2.87979326579064	4.705	50.794	0	732
773	2.87979326579064	4.733	50.806	0	732
1085	2.87979326579064	4.743	50.807	0	732
1082	2.87979326579064	4.738	50.807	0	732
1035	2.87979326579064	4.723	50.803	0	732
40	2.87979326579064	4.709	50.812	0	732
1032	2.87979326579064	4.718	50.796	0	732
986	2.87979326579064	4.721	50.797	0	732
85	2.87979326579064	4.694	50.801	0	732
94	2.87979326579064	4.736	50.808	0	732
440	2.87979326579064	4.743	50.81	0	732
901	2.87979326579064	4.67	50.811	0	732
834	2.87979326579064	4.736	50.817	0	732
1113	2.87979326579064	4.682	50.813	0	732
915	2.87979326579064	4.734	50.82	0	732
839	2.87979326579064	4.732	50.816	0	732
916	2.87979326579064	4.724	50.813	0	732
910	2.87979326579064	4.722	50.816	0	732
914	2.87979326579064	4.718	50.811	0	732
836	2.87979326579064	4.706	50.818	0	732
1046	2.87979326579064	4.676	50.812	0	732
1053	2.87979326579064	4.673	50.796	0	732
1033	2.87979326579064	4.732	50.806	0	732
813	2.87979326579064	4.673	50.801	0	732
1111	2.87979326579064	4.67	50.796	0	732
1096	2.87979326579064	4.691	50.795	0	732
211	2.87979326579064	4.704	50.801	0	732
212	2.87979326579064	4.699	50.801	0	732
1098	2.87979326579064	4.685	50.796	0	732
316	2.87979326579064	4.687	50.807	0	732
1036	2.87979326579064	4.722	50.798	0	732
452	2.87979326579064	4.727	50.805	0	732
955	2.87979326579064	4.707	50.794	0	732
694	2.87979326579064	4.698	50.817	0	732
324	2.87979326579064	4.692	50.809	0	732
289	2.87979326579064	4.712	50.803	0	732
1072	2.87979326579064	4.659	50.818	0	732
808	2.87979326579064	4.681	50.807	0	732
1112	2.87979326579064	4.662	50.818	0	732
1005	2.87979326579064	4.724	50.805	0	732
913	2.87979326579064	4.708	50.81	0	732
907	2.87979326579064	4.707	50.813	0	732
460	2.87979326579064	4.693	50.804	0	732
473	2.87979326579064	4.666	50.796	0	732
909	2.87979326579064	4.734	50.819	0	732
580	2.87979326579064	4.69	50.798	0	732
660	2.87979326579064	4.743	50.817	0	732
700	2.87979326579064	4.662	50.817	0	732
659	2.87979326579064	4.737	50.814	0	732
673	2.87979326579064	4.695	50.793	0	732
774	2.87979326579064	4.666	50.815	0	732
1109	2.87979326579064	4.678	50.809	0	732
1071	2.87979326579064	4.678	50.795	0	732
851	2.87979326579064	4.675	50.808	0	732
918	2.87979326579064	4.71	50.81	0	732
1003	2.87979326579064	4.719	50.802	0	732
1012	2.87979326579064	4.72	50.804	0	732
1037	2.87979326579064	4.724	50.798	0	732
1106	2.87979326579064	4.669	50.812	0	732
966	3.14159265358979	4.701	50.793	0	732
1070	3.14159265358979	4.697	50.797	0	732
1074	3.14159265358979	4.696	50.794	0	732
1110	3.14159265358979	4.705	50.794	0	732
773	3.14159265358979	4.733	50.806	0	732
1085	3.14159265358979	4.743	50.807	0	732
1082	3.14159265358979	4.738	50.807	0	732
1035	3.14159265358979	4.723	50.803	0	732
40	3.14159265358979	4.709	50.812	0	732
1032	3.14159265358979	4.718	50.796	0	732
986	3.14159265358979	4.721	50.797	0	732
85	3.14159265358979	4.694	50.801	0	732
94	3.14159265358979	4.736	50.808	0	732
440	3.14159265358979	4.743	50.81	0	732
901	3.14159265358979	4.67	50.811	0	732
834	3.14159265358979	4.736	50.817	0	732
1113	3.14159265358979	4.682	50.813	0	732
915	3.14159265358979	4.734	50.82	0	732
839	3.14159265358979	4.732	50.816	0	732
916	3.14159265358979	4.724	50.813	0	732
910	3.14159265358979	4.722	50.816	0	732
914	3.14159265358979	4.718	50.811	0	732
836	3.14159265358979	4.706	50.818	0	732
1046	3.14159265358979	4.676	50.812	0	732
1053	3.14159265358979	4.673	50.796	0	732
1033	3.14159265358979	4.732	50.806	0	732
813	3.14159265358979	4.673	50.801	0	732
1111	3.14159265358979	4.67	50.796	0	732
1096	3.14159265358979	4.691	50.795	0	732
211	3.14159265358979	4.704	50.801	0	732
212	3.14159265358979	4.699	50.801	0	732
1098	3.14159265358979	4.685	50.796	0	732
316	3.14159265358979	4.687	50.807	0	732
1036	3.14159265358979	4.722	50.798	0	732
452	3.14159265358979	4.727	50.805	0	732
955	3.14159265358979	4.707	50.794	0	732
694	3.14159265358979	4.698	50.817	0	732
324	3.14159265358979	4.692	50.809	0	732
289	3.14159265358979	4.712	50.803	0	732
1072	3.14159265358979	4.659	50.818	0	732
808	3.14159265358979	4.681	50.807	0	732
1112	3.14159265358979	4.662	50.818	0	732
1005	3.14159265358979	4.724	50.805	0	732
913	3.14159265358979	4.708	50.81	0	732
907	3.14159265358979	4.707	50.813	0	732
460	3.14159265358979	4.693	50.804	0	732
473	3.14159265358979	4.666	50.796	0	732
909	3.14159265358979	4.734	50.819	0	732
580	3.14159265358979	4.69	50.798	0	732
660	3.14159265358979	4.743	50.817	0	732
700	3.14159265358979	4.662	50.817	0	732
659	3.14159265358979	4.737	50.814	0	732
673	3.14159265358979	4.695	50.793	0	732
774	3.14159265358979	4.666	50.815	0	732
1109	3.14159265358979	4.678	50.809	0	732
1071	3.14159265358979	4.678	50.795	0	732
851	3.14159265358979	4.675	50.808	0	732
918	3.14159265358979	4.71	50.81	0	732
1003	3.14159265358979	4.719	50.802	0	732
1012	3.14159265358979	4.72	50.804	0	732
1037	3.14159265358979	4.724	50.798	0	732
1106	3.14159265358979	4.669	50.812	0	732
966	3.40339204138894	4.701	50.793	0	732
1070	3.40339204138894	4.697	50.797	0	732
1074	3.40339204138894	4.696	50.794	0	732
1110	3.40339204138894	4.705	50.794	0	732
773	3.40339204138894	4.733	50.806	0	732
1085	3.40339204138894	4.743	50.807	0	732
1082	3.40339204138894	4.738	50.807	0	732
1035	3.40339204138894	4.723	50.803	0	732
40	3.40339204138894	4.709	50.812	0	732
1032	3.40339204138894	4.718	50.796	0	732
986	3.40339204138894	4.721	50.797	0	732
85	3.40339204138894	4.694	50.801	0	732
94	3.40339204138894	4.736	50.808	0	732
440	3.40339204138894	4.743	50.81	0	732
901	3.40339204138894	4.67	50.811	0	732
834	3.40339204138894	4.736	50.817	0	732
1113	3.40339204138894	4.682	50.813	0	732
915	3.40339204138894	4.734	50.82	0	732
839	3.40339204138894	4.732	50.816	0	732
916	3.40339204138894	4.724	50.813	0	732
910	3.40339204138894	4.722	50.816	0	732
914	3.40339204138894	4.718	50.811	0	732
836	3.40339204138894	4.706	50.818	0	732
1046	3.40339204138894	4.676	50.812	0	732
1053	3.40339204138894	4.673	50.796	0	732
1033	3.40339204138894	4.732	50.806	0	732
813	3.40339204138894	4.673	50.801	0	732
1111	3.40339204138894	4.67	50.796	0	732
1096	3.40339204138894	4.691	50.795	0	732
211	3.40339204138894	4.704	50.801	0	732
212	3.40339204138894	4.699	50.801	0	732
1098	3.40339204138894	4.685	50.796	0	732
316	3.40339204138894	4.687	50.807	0	732
1036	3.40339204138894	4.722	50.798	0	732
452	3.40339204138894	4.727	50.805	0	732
955	3.40339204138894	4.707	50.794	0	732
694	3.40339204138894	4.698	50.817	0	732
324	3.40339204138894	4.692	50.809	0	732
289	3.40339204138894	4.712	50.803	0	732
1072	3.40339204138894	4.659	50.818	0	732
808	3.40339204138894	4.681	50.807	0	732
1112	3.40339204138894	4.662	50.818	0	732
1005	3.40339204138894	4.724	50.805	0	732
913	3.40339204138894	4.708	50.81	0	732
907	3.40339204138894	4.707	50.813	0	732
460	3.40339204138894	4.693	50.804	0	732
473	3.40339204138894	4.666	50.796	0	732
909	3.40339204138894	4.734	50.819	0	732
580	3.40339204138894	4.69	50.798	0	732
660	3.40339204138894	4.743	50.817	0	732
700	3.40339204138894	4.662	50.817	0	732
659	3.40339204138894	4.737	50.814	0	732
673	3.40339204138894	4.695	50.793	0	732
774	3.40339204138894	4.666	50.815	0	732
1109	3.40339204138894	4.678	50.809	0	732
1071	3.40339204138894	4.678	50.795	0	732
851	3.40339204138894	4.675	50.808	0	732
918	3.40339204138894	4.71	50.81	0	732
1003	3.40339204138894	4.719	50.802	0	732
1012	3.40339204138894	4.72	50.804	0	732
1037	3.40339204138894	4.724	50.798	0	732
1106	3.40339204138894	4.669	50.812	0	732
966	3.66519142918809	4.701	50.793	0	732
1070	3.66519142918809	4.697	50.797	0	732
1074	3.66519142918809	4.696	50.794	0	732
1110	3.66519142918809	4.705	50.794	0	732
773	3.66519142918809	4.733	50.806	0	732
1085	3.66519142918809	4.743	50.807	0	732
1082	3.66519142918809	4.738	50.807	0	732
1035	3.66519142918809	4.723	50.803	0	732
40	3.66519142918809	4.709	50.812	0	732
1032	3.66519142918809	4.718	50.796	0	732
986	3.66519142918809	4.721	50.797	0	732
85	3.66519142918809	4.694	50.801	0	732
94	3.66519142918809	4.736	50.808	0	732
440	3.66519142918809	4.743	50.81	0	732
901	3.66519142918809	4.67	50.811	0	732
834	3.66519142918809	4.736	50.817	0	732
1113	3.66519142918809	4.682	50.813	0	732
915	3.66519142918809	4.734	50.82	0	732
839	3.66519142918809	4.732	50.816	0	732
916	3.66519142918809	4.724	50.813	0	732
910	3.66519142918809	4.722	50.816	0	732
914	3.66519142918809	4.718	50.811	0	732
836	3.66519142918809	4.706	50.818	0	732
1046	3.66519142918809	4.676	50.812	0	732
1053	3.66519142918809	4.673	50.796	0	732
1033	3.66519142918809	4.732	50.806	0	732
813	3.66519142918809	4.673	50.801	0	732
1111	3.66519142918809	4.67	50.796	0	732
1096	3.66519142918809	4.691	50.795	0	732
211	3.66519142918809	4.704	50.801	0	732
212	3.66519142918809	4.699	50.801	0	732
1098	3.66519142918809	4.685	50.796	0	732
316	3.66519142918809	4.687	50.807	0	732
1036	3.66519142918809	4.722	50.798	0	732
452	3.66519142918809	4.727	50.805	0	732
955	3.66519142918809	4.707	50.794	0	732
694	3.66519142918809	4.698	50.817	0	732
324	3.66519142918809	4.692	50.809	0	732
289	3.66519142918809	4.712	50.803	0	732
1072	3.66519142918809	4.659	50.818	0	732
808	3.66519142918809	4.681	50.807	0	732
1112	3.66519142918809	4.662	50.818	0	732
1005	3.66519142918809	4.724	50.805	0	732
913	3.66519142918809	4.708	50.81	0	732
907	3.66519142918809	4.707	50.813	0	732
460	3.66519142918809	4.693	50.804	0	732
473	3.66519142918809	4.666	50.796	0	732
909	3.66519142918809	4.734	50.819	0	732
580	3.66519142918809	4.69	50.798	0	732
660	3.66519142918809	4.743	50.817	0	732
700	3.66519142918809	4.662	50.817	0	732
659	3.66519142918809	4.737	50.814	0	732
673	3.66519142918809	4.695	50.793	0	732
774	3.66519142918809	4.666	50.815	0	732
1109	3.66519142918809	4.678	50.809	0	732
1071	3.66519142918809	4.678	50.795	0	732
851	3.66519142918809	4.675	50.808	0	732
918	3.66519142918809	4.71	50.81	0	732
1003	3.66519142918809	4.719	50.802	0	732
1012	3.66519142918809	4.72	50.804	0	732
1037	3.66519142918809	4.724	50.798	0	732
1106	3.66519142918809	4.669	50.812	0	732
966	3.92699081698724	4.701	50.793	1	732
1070	3.92699081698724	4.697	50.797	1	732
1074	3.92699081698724	4.696	50.794	0	732
1110	3.92699081698724	4.705	50.794	0	732
773	3.92699081698724	4.733	50.806	0	732
1085	3.92699081698724	4.743	50.807	0	732
1082	3.92699081698724	4.738	50.807	0	732
1035	3.92699081698724	4.723	50.803	0	732
40	3.92699081698724	4.709	50.812	0	732
1032	3.92699081698724	4.718	50.796	1	732
986	3.92699081698724	4.721	50.797	1	732
85	3.92699081698724	4.694	50.801	0	732
94	3.92699081698724	4.736	50.808	0	732
440	3.92699081698724	4.743	50.81	0	732
901	3.92699081698724	4.67	50.811	0	732
834	3.92699081698724	4.736	50.817	0	732
1113	3.92699081698724	4.682	50.813	0	732
915	3.92699081698724	4.734	50.82	0	732
839	3.92699081698724	4.732	50.816	0	732
916	3.92699081698724	4.724	50.813	0	732
910	3.92699081698724	4.722	50.816	0	732
914	3.92699081698724	4.718	50.811	0	732
836	3.92699081698724	4.706	50.818	0	732
1046	3.92699081698724	4.676	50.812	0	732
1053	3.92699081698724	4.673	50.796	0	732
1033	3.92699081698724	4.732	50.806	0	732
813	3.92699081698724	4.673	50.801	0	732
1111	3.92699081698724	4.67	50.796	0	732
1096	3.92699081698724	4.691	50.795	1	732
211	3.92699081698724	4.704	50.801	0	732
212	3.92699081698724	4.699	50.801	0	732
1098	3.92699081698724	4.685	50.796	1	732
316	3.92699081698724	4.687	50.807	0	732
1036	3.92699081698724	4.722	50.798	2	732
452	3.92699081698724	4.727	50.805	0	732
955	3.92699081698724	4.707	50.794	0	732
694	3.92699081698724	4.698	50.817	0	732
324	3.92699081698724	4.692	50.809	0	732
289	3.92699081698724	4.712	50.803	0	732
1072	3.92699081698724	4.659	50.818	0	732
808	3.92699081698724	4.681	50.807	0	732
1112	3.92699081698724	4.662	50.818	0	732
1005	3.92699081698724	4.724	50.805	0	732
913	3.92699081698724	4.708	50.81	0	732
907	3.92699081698724	4.707	50.813	0	732
460	3.92699081698724	4.693	50.804	0	732
473	3.92699081698724	4.666	50.796	0	732
909	3.92699081698724	4.734	50.819	1	732
580	3.92699081698724	4.69	50.798	0	732
660	3.92699081698724	4.743	50.817	0	732
700	3.92699081698724	4.662	50.817	0	732
659	3.92699081698724	4.737	50.814	0	732
673	3.92699081698724	4.695	50.793	0	732
774	3.92699081698724	4.666	50.815	0	732
1109	3.92699081698724	4.678	50.809	0	732
1071	3.92699081698724	4.678	50.795	0	732
851	3.92699081698724	4.675	50.808	0	732
918	3.92699081698724	4.71	50.81	0	732
1003	3.92699081698724	4.719	50.802	0	732
1012	3.92699081698724	4.72	50.804	0	732
1037	3.92699081698724	4.724	50.798	0	732
1106	3.92699081698724	4.669	50.812	0	732
966	4.18879020478639	4.701	50.793	19	732
1070	4.18879020478639	4.697	50.797	10	732
1074	4.18879020478639	4.696	50.794	9	732
1110	4.18879020478639	4.705	50.794	15	732
773	4.18879020478639	4.733	50.806	7	732
1085	4.18879020478639	4.743	50.807	2	732
1082	4.18879020478639	4.738	50.807	5	732
1035	4.18879020478639	4.723	50.803	13	732
40	4.18879020478639	4.709	50.812	1	732
1032	4.18879020478639	4.718	50.796	10	732
986	4.18879020478639	4.721	50.797	6	732
85	4.18879020478639	4.694	50.801	0	732
94	4.18879020478639	4.736	50.808	0	732
440	4.18879020478639	4.743	50.81	1	732
901	4.18879020478639	4.67	50.811	16	732
834	4.18879020478639	4.736	50.817	2	732
1113	4.18879020478639	4.682	50.813	10	732
915	4.18879020478639	4.734	50.82	0	732
839	4.18879020478639	4.732	50.816	2	732
916	4.18879020478639	4.724	50.813	3	732
910	4.18879020478639	4.722	50.816	12	732
914	4.18879020478639	4.718	50.811	6	732
836	4.18879020478639	4.706	50.818	1	732
1046	4.18879020478639	4.676	50.812	9	732
1053	4.18879020478639	4.673	50.796	17	732
1033	4.18879020478639	4.732	50.806	3	732
813	4.18879020478639	4.673	50.801	4	732
1111	4.18879020478639	4.67	50.796	12	732
1096	4.18879020478639	4.691	50.795	8	732
211	4.18879020478639	4.704	50.801	1	732
212	4.18879020478639	4.699	50.801	1	732
1098	4.18879020478639	4.685	50.796	4	732
316	4.18879020478639	4.687	50.807	1	732
1036	4.18879020478639	4.722	50.798	14	732
452	4.18879020478639	4.727	50.805	4	732
955	4.18879020478639	4.707	50.794	4	732
694	4.18879020478639	4.698	50.817	1	732
324	4.18879020478639	4.692	50.809	1	732
289	4.18879020478639	4.712	50.803	1	732
1072	4.18879020478639	4.659	50.818	3	732
808	4.18879020478639	4.681	50.807	3	732
1112	4.18879020478639	4.662	50.818	0	732
1005	4.18879020478639	4.724	50.805	2	732
913	4.18879020478639	4.708	50.81	0	732
907	4.18879020478639	4.707	50.813	4	732
460	4.18879020478639	4.693	50.804	1	732
473	4.18879020478639	4.666	50.796	0	732
909	4.18879020478639	4.734	50.819	2	732
580	4.18879020478639	4.69	50.798	0	732
660	4.18879020478639	4.743	50.817	1	732
700	4.18879020478639	4.662	50.817	2	732
659	4.18879020478639	4.737	50.814	1	732
673	4.18879020478639	4.695	50.793	0	732
774	4.18879020478639	4.666	50.815	0	732
1109	4.18879020478639	4.678	50.809	0	732
1071	4.18879020478639	4.678	50.795	0	732
851	4.18879020478639	4.675	50.808	0	732
918	4.18879020478639	4.71	50.81	0	732
1003	4.18879020478639	4.719	50.802	1	732
1012	4.18879020478639	4.72	50.804	1	732
1037	4.18879020478639	4.724	50.798	0	732
1106	4.18879020478639	4.669	50.812	0	732
966	4.45058959258554	4.701	50.793	27	732
1070	4.45058959258554	4.697	50.797	15	732
1074	4.45058959258554	4.696	50.794	11	732
1110	4.45058959258554	4.705	50.794	18	732
773	4.45058959258554	4.733	50.806	17	732
1085	4.45058959258554	4.743	50.807	4	732
1082	4.45058959258554	4.738	50.807	11	732
1035	4.45058959258554	4.723	50.803	23	732
40	4.45058959258554	4.709	50.812	1	732
1032	4.45058959258554	4.718	50.796	20	732
986	4.45058959258554	4.721	50.797	14	732
85	4.45058959258554	4.694	50.801	0	732
94	4.45058959258554	4.736	50.808	1	732
440	4.45058959258554	4.743	50.81	2	732
901	4.45058959258554	4.67	50.811	23	732
834	4.45058959258554	4.736	50.817	12	732
1113	4.45058959258554	4.682	50.813	13	732
915	4.45058959258554	4.734	50.82	4	732
839	4.45058959258554	4.732	50.816	14	732
916	4.45058959258554	4.724	50.813	3	732
910	4.45058959258554	4.722	50.816	20	732
914	4.45058959258554	4.718	50.811	10	732
836	4.45058959258554	4.706	50.818	6	732
1046	4.45058959258554	4.676	50.812	11	732
1053	4.45058959258554	4.673	50.796	19	732
1033	4.45058959258554	4.732	50.806	5	732
813	4.45058959258554	4.673	50.801	6	732
1111	4.45058959258554	4.67	50.796	15	732
1096	4.45058959258554	4.691	50.795	10	732
211	4.45058959258554	4.704	50.801	1	732
212	4.45058959258554	4.699	50.801	1	732
1098	4.45058959258554	4.685	50.796	4	732
316	4.45058959258554	4.687	50.807	2	732
1036	4.45058959258554	4.722	50.798	18	732
452	4.45058959258554	4.727	50.805	8	732
955	4.45058959258554	4.707	50.794	5	732
694	4.45058959258554	4.698	50.817	1	732
324	4.45058959258554	4.692	50.809	2	732
289	4.45058959258554	4.712	50.803	1	732
1072	4.45058959258554	4.659	50.818	4	732
808	4.45058959258554	4.681	50.807	5	732
1112	4.45058959258554	4.662	50.818	0	732
1005	4.45058959258554	4.724	50.805	6	732
913	4.45058959258554	4.708	50.81	1	732
907	4.45058959258554	4.707	50.813	5	732
460	4.45058959258554	4.693	50.804	0	732
473	4.45058959258554	4.666	50.796	1	732
909	4.45058959258554	4.734	50.819	5	732
580	4.45058959258554	4.69	50.798	0	732
660	4.45058959258554	4.743	50.817	2	732
700	4.45058959258554	4.662	50.817	2	732
659	4.45058959258554	4.737	50.814	1	732
673	4.45058959258554	4.695	50.793	0	732
774	4.45058959258554	4.666	50.815	0	732
1109	4.45058959258554	4.678	50.809	2	732
1071	4.45058959258554	4.678	50.795	1	732
851	4.45058959258554	4.675	50.808	0	732
918	4.45058959258554	4.71	50.81	0	732
1003	4.45058959258554	4.719	50.802	1	732
1012	4.45058959258554	4.72	50.804	1	732
1037	4.45058959258554	4.724	50.798	1	732
1106	4.45058959258554	4.669	50.812	0	732
966	4.71238898038469	4.701	50.793	25	732
1070	4.71238898038469	4.697	50.797	14	732
1074	4.71238898038469	4.696	50.794	9	732
1110	4.71238898038469	4.705	50.794	14	732
773	4.71238898038469	4.733	50.806	16	732
1085	4.71238898038469	4.743	50.807	4	732
1082	4.71238898038469	4.738	50.807	11	732
1035	4.71238898038469	4.723	50.803	22	732
40	4.71238898038469	4.709	50.812	1	732
1032	4.71238898038469	4.718	50.796	21	732
986	4.71238898038469	4.721	50.797	13	732
85	4.71238898038469	4.694	50.801	0	732
94	4.71238898038469	4.736	50.808	1	732
440	4.71238898038469	4.743	50.81	2	732
901	4.71238898038469	4.67	50.811	21	732
834	4.71238898038469	4.736	50.817	12	732
1113	4.71238898038469	4.682	50.813	14	732
915	4.71238898038469	4.734	50.82	4	732
839	4.71238898038469	4.732	50.816	13	732
916	4.71238898038469	4.724	50.813	2	732
910	4.71238898038469	4.722	50.816	20	732
914	4.71238898038469	4.718	50.811	11	732
836	4.71238898038469	4.706	50.818	5	732
1046	4.71238898038469	4.676	50.812	10	732
1053	4.71238898038469	4.673	50.796	14	732
1033	4.71238898038469	4.732	50.806	4	732
813	4.71238898038469	4.673	50.801	5	732
1111	4.71238898038469	4.67	50.796	8	732
1096	4.71238898038469	4.691	50.795	8	732
211	4.71238898038469	4.704	50.801	1	732
212	4.71238898038469	4.699	50.801	1	732
1098	4.71238898038469	4.685	50.796	4	732
316	4.71238898038469	4.687	50.807	2	732
1036	4.71238898038469	4.722	50.798	16	732
452	4.71238898038469	4.727	50.805	7	732
955	4.71238898038469	4.707	50.794	4	732
694	4.71238898038469	4.698	50.817	1	732
324	4.71238898038469	4.692	50.809	2	732
289	4.71238898038469	4.712	50.803	1	732
1072	4.71238898038469	4.659	50.818	3	732
808	4.71238898038469	4.681	50.807	5	732
1112	4.71238898038469	4.662	50.818	0	732
1005	4.71238898038469	4.724	50.805	6	732
913	4.71238898038469	4.708	50.81	0	732
907	4.71238898038469	4.707	50.813	4	732
460	4.71238898038469	4.693	50.804	0	732
473	4.71238898038469	4.666	50.796	1	732
909	4.71238898038469	4.734	50.819	5	732
580	4.71238898038469	4.69	50.798	0	732
660	4.71238898038469	4.743	50.817	2	732
700	4.71238898038469	4.662	50.817	1	732
659	4.71238898038469	4.737	50.814	1	732
673	4.71238898038469	4.695	50.793	0	732
774	4.71238898038469	4.666	50.815	0	732
1109	4.71238898038469	4.678	50.809	3	732
1071	4.71238898038469	4.678	50.795	1	732
851	4.71238898038469	4.675	50.808	0	732
918	4.71238898038469	4.71	50.81	0	732
1003	4.71238898038469	4.719	50.802	1	732
1012	4.71238898038469	4.72	50.804	0	732
1037	4.71238898038469	4.724	50.798	1	732
1106	4.71238898038469	4.669	50.812	0	732
966	4.97418836818384	4.701	50.793	5	732
1070	4.97418836818384	4.697	50.797	3	732
1074	4.97418836818384	4.696	50.794	2	732
1110	4.97418836818384	4.705	50.794	2	732
773	4.97418836818384	4.733	50.806	10	732
1085	4.97418836818384	4.743	50.807	0	732
1082	4.97418836818384	4.738	50.807	0	732
1035	4.97418836818384	4.723	50.803	7	732
40	4.97418836818384	4.709	50.812	0	732
1032	4.97418836818384	4.718	50.796	8	732
986	4.97418836818384	4.721	50.797	5	732
85	4.97418836818384	4.694	50.801	0	732
94	4.97418836818384	4.736	50.808	1	732
440	4.97418836818384	4.743	50.81	0	732
901	4.97418836818384	4.67	50.811	6	732
834	4.97418836818384	4.736	50.817	5	732
1113	4.97418836818384	4.682	50.813	5	732
915	4.97418836818384	4.734	50.82	0	732
839	4.97418836818384	4.732	50.816	2	732
916	4.97418836818384	4.724	50.813	2	732
910	4.97418836818384	4.722	50.816	8	732
914	4.97418836818384	4.718	50.811	3	732
836	4.97418836818384	4.706	50.818	3	732
1046	4.97418836818384	4.676	50.812	4	732
1053	4.97418836818384	4.673	50.796	1	732
1033	4.97418836818384	4.732	50.806	1	732
813	4.97418836818384	4.673	50.801	0	732
1111	4.97418836818384	4.67	50.796	1	732
1096	4.97418836818384	4.691	50.795	1	732
211	4.97418836818384	4.704	50.801	0	732
212	4.97418836818384	4.699	50.801	0	732
1098	4.97418836818384	4.685	50.796	0	732
316	4.97418836818384	4.687	50.807	1	732
1036	4.97418836818384	4.722	50.798	0	732
452	4.97418836818384	4.727	50.805	1	732
955	4.97418836818384	4.707	50.794	0	732
694	4.97418836818384	4.698	50.817	0	732
324	4.97418836818384	4.692	50.809	1	732
289	4.97418836818384	4.712	50.803	0	732
1072	4.97418836818384	4.659	50.818	0	732
808	4.97418836818384	4.681	50.807	0	732
1112	4.97418836818384	4.662	50.818	0	732
1005	4.97418836818384	4.724	50.805	0	732
913	4.97418836818384	4.708	50.81	0	732
907	4.97418836818384	4.707	50.813	1	732
460	4.97418836818384	4.693	50.804	0	732
473	4.97418836818384	4.666	50.796	1	732
909	4.97418836818384	4.734	50.819	1	732
580	4.97418836818384	4.69	50.798	0	732
660	4.97418836818384	4.743	50.817	1	732
700	4.97418836818384	4.662	50.817	1	732
659	4.97418836818384	4.737	50.814	0	732
673	4.97418836818384	4.695	50.793	0	732
774	4.97418836818384	4.666	50.815	0	732
1109	4.97418836818384	4.678	50.809	3	732
1071	4.97418836818384	4.678	50.795	0	732
851	4.97418836818384	4.675	50.808	0	732
918	4.97418836818384	4.71	50.81	0	732
1003	4.97418836818384	4.719	50.802	0	732
1012	4.97418836818384	4.72	50.804	0	732
1037	4.97418836818384	4.724	50.798	0	732
1106	4.97418836818384	4.669	50.812	0	732
966	5.23598775598299	4.701	50.793	3	732
1070	5.23598775598299	4.697	50.797	0	732
1074	5.23598775598299	4.696	50.794	0	732
1110	5.23598775598299	4.705	50.794	1	732
773	5.23598775598299	4.733	50.806	2	732
1085	5.23598775598299	4.743	50.807	0	732
1082	5.23598775598299	4.738	50.807	0	732
1035	5.23598775598299	4.723	50.803	1	732
40	5.23598775598299	4.709	50.812	0	732
1032	5.23598775598299	4.718	50.796	3	732
986	5.23598775598299	4.721	50.797	1	732
85	5.23598775598299	4.694	50.801	0	732
94	5.23598775598299	4.736	50.808	1	732
440	5.23598775598299	4.743	50.81	0	732
901	5.23598775598299	4.67	50.811	1	732
834	5.23598775598299	4.736	50.817	0	732
1113	5.23598775598299	4.682	50.813	3	732
915	5.23598775598299	4.734	50.82	0	732
839	5.23598775598299	4.732	50.816	0	732
916	5.23598775598299	4.724	50.813	0	732
910	5.23598775598299	4.722	50.816	0	732
914	5.23598775598299	4.718	50.811	0	732
836	5.23598775598299	4.706	50.818	0	732
1046	5.23598775598299	4.676	50.812	1	732
1053	5.23598775598299	4.673	50.796	0	732
1033	5.23598775598299	4.732	50.806	0	732
813	5.23598775598299	4.673	50.801	0	732
1111	5.23598775598299	4.67	50.796	1	732
1096	5.23598775598299	4.691	50.795	1	732
211	5.23598775598299	4.704	50.801	0	732
212	5.23598775598299	4.699	50.801	0	732
1098	5.23598775598299	4.685	50.796	0	732
316	5.23598775598299	4.687	50.807	0	732
1036	5.23598775598299	4.722	50.798	0	732
452	5.23598775598299	4.727	50.805	0	732
955	5.23598775598299	4.707	50.794	0	732
694	5.23598775598299	4.698	50.817	0	732
324	5.23598775598299	4.692	50.809	0	732
289	5.23598775598299	4.712	50.803	0	732
1072	5.23598775598299	4.659	50.818	0	732
808	5.23598775598299	4.681	50.807	0	732
1112	5.23598775598299	4.662	50.818	0	732
1005	5.23598775598299	4.724	50.805	0	732
913	5.23598775598299	4.708	50.81	0	732
907	5.23598775598299	4.707	50.813	0	732
460	5.23598775598299	4.693	50.804	0	732
473	5.23598775598299	4.666	50.796	1	732
909	5.23598775598299	4.734	50.819	0	732
580	5.23598775598299	4.69	50.798	0	732
660	5.23598775598299	4.743	50.817	0	732
700	5.23598775598299	4.662	50.817	1	732
659	5.23598775598299	4.737	50.814	0	732
673	5.23598775598299	4.695	50.793	0	732
774	5.23598775598299	4.666	50.815	0	732
1109	5.23598775598299	4.678	50.809	2	732
1071	5.23598775598299	4.678	50.795	0	732
851	5.23598775598299	4.675	50.808	0	732
918	5.23598775598299	4.71	50.81	0	732
1003	5.23598775598299	4.719	50.802	0	732
1012	5.23598775598299	4.72	50.804	0	732
1037	5.23598775598299	4.724	50.798	0	732
1106	5.23598775598299	4.669	50.812	0	732
966	5.49778714378214	4.701	50.793	0	732
1070	5.49778714378214	4.697	50.797	0	732
1074	5.49778714378214	4.696	50.794	0	732
1110	5.49778714378214	4.705	50.794	1	732
773	5.49778714378214	4.733	50.806	0	732
1085	5.49778714378214	4.743	50.807	0	732
1082	5.49778714378214	4.738	50.807	0	732
1035	5.49778714378214	4.723	50.803	1	732
40	5.49778714378214	4.709	50.812	0	732
1032	5.49778714378214	4.718	50.796	1	732
986	5.49778714378214	4.721	50.797	2	732
85	5.49778714378214	4.694	50.801	0	732
94	5.49778714378214	4.736	50.808	1	732
440	5.49778714378214	4.743	50.81	0	732
901	5.49778714378214	4.67	50.811	0	732
834	5.49778714378214	4.736	50.817	0	732
1113	5.49778714378214	4.682	50.813	2	732
915	5.49778714378214	4.734	50.82	0	732
839	5.49778714378214	4.732	50.816	0	732
916	5.49778714378214	4.724	50.813	0	732
910	5.49778714378214	4.722	50.816	0	732
914	5.49778714378214	4.718	50.811	0	732
836	5.49778714378214	4.706	50.818	0	732
1046	5.49778714378214	4.676	50.812	0	732
1053	5.49778714378214	4.673	50.796	0	732
1033	5.49778714378214	4.732	50.806	0	732
813	5.49778714378214	4.673	50.801	0	732
1111	5.49778714378214	4.67	50.796	1	732
1096	5.49778714378214	4.691	50.795	0	732
211	5.49778714378214	4.704	50.801	0	732
212	5.49778714378214	4.699	50.801	0	732
1098	5.49778714378214	4.685	50.796	0	732
316	5.49778714378214	4.687	50.807	0	732
1036	5.49778714378214	4.722	50.798	0	732
452	5.49778714378214	4.727	50.805	0	732
955	5.49778714378214	4.707	50.794	0	732
694	5.49778714378214	4.698	50.817	0	732
324	5.49778714378214	4.692	50.809	0	732
289	5.49778714378214	4.712	50.803	0	732
1072	5.49778714378214	4.659	50.818	0	732
808	5.49778714378214	4.681	50.807	0	732
1112	5.49778714378214	4.662	50.818	0	732
1005	5.49778714378214	4.724	50.805	0	732
913	5.49778714378214	4.708	50.81	0	732
907	5.49778714378214	4.707	50.813	0	732
460	5.49778714378214	4.693	50.804	0	732
473	5.49778714378214	4.666	50.796	0	732
909	5.49778714378214	4.734	50.819	0	732
580	5.49778714378214	4.69	50.798	0	732
660	5.49778714378214	4.743	50.817	0	732
700	5.49778714378214	4.662	50.817	0	732
659	5.49778714378214	4.737	50.814	0	732
673	5.49778714378214	4.695	50.793	0	732
774	5.49778714378214	4.666	50.815	0	732
1109	5.49778714378214	4.678	50.809	2	732
1071	5.49778714378214	4.678	50.795	0	732
851	5.49778714378214	4.675	50.808	0	732
918	5.49778714378214	4.71	50.81	0	732
1003	5.49778714378214	4.719	50.802	0	732
1012	5.49778714378214	4.72	50.804	0	732
1037	5.49778714378214	4.724	50.798	0	732
1106	5.49778714378214	4.669	50.812	0	732
966	5.75958653158129	4.701	50.793	0	732
1070	5.75958653158129	4.697	50.797	0	732
1074	5.75958653158129	4.696	50.794	0	732
1110	5.75958653158129	4.705	50.794	0	732
773	5.75958653158129	4.733	50.806	0	732
1085	5.75958653158129	4.743	50.807	0	732
1082	5.75958653158129	4.738	50.807	0	732
1035	5.75958653158129	4.723	50.803	1	732
40	5.75958653158129	4.709	50.812	0	732
1032	5.75958653158129	4.718	50.796	1	732
986	5.75958653158129	4.721	50.797	1	732
85	5.75958653158129	4.694	50.801	0	732
94	5.75958653158129	4.736	50.808	0	732
440	5.75958653158129	4.743	50.81	0	732
901	5.75958653158129	4.67	50.811	0	732
834	5.75958653158129	4.736	50.817	0	732
1113	5.75958653158129	4.682	50.813	1	732
915	5.75958653158129	4.734	50.82	0	732
839	5.75958653158129	4.732	50.816	0	732
916	5.75958653158129	4.724	50.813	0	732
910	5.75958653158129	4.722	50.816	0	732
914	5.75958653158129	4.718	50.811	0	732
836	5.75958653158129	4.706	50.818	0	732
1046	5.75958653158129	4.676	50.812	0	732
1053	5.75958653158129	4.673	50.796	0	732
1033	5.75958653158129	4.732	50.806	0	732
813	5.75958653158129	4.673	50.801	0	732
1111	5.75958653158129	4.67	50.796	1	732
1096	5.75958653158129	4.691	50.795	0	732
211	5.75958653158129	4.704	50.801	0	732
212	5.75958653158129	4.699	50.801	0	732
1098	5.75958653158129	4.685	50.796	0	732
316	5.75958653158129	4.687	50.807	0	732
1036	5.75958653158129	4.722	50.798	0	732
452	5.75958653158129	4.727	50.805	0	732
955	5.75958653158129	4.707	50.794	0	732
694	5.75958653158129	4.698	50.817	0	732
324	5.75958653158129	4.692	50.809	0	732
289	5.75958653158129	4.712	50.803	0	732
1072	5.75958653158129	4.659	50.818	0	732
808	5.75958653158129	4.681	50.807	0	732
1112	5.75958653158129	4.662	50.818	0	732
1005	5.75958653158129	4.724	50.805	0	732
913	5.75958653158129	4.708	50.81	0	732
907	5.75958653158129	4.707	50.813	0	732
460	5.75958653158129	4.693	50.804	0	732
473	5.75958653158129	4.666	50.796	0	732
909	5.75958653158129	4.734	50.819	0	732
580	5.75958653158129	4.69	50.798	0	732
660	5.75958653158129	4.743	50.817	0	732
700	5.75958653158129	4.662	50.817	0	732
659	5.75958653158129	4.737	50.814	0	732
673	5.75958653158129	4.695	50.793	0	732
774	5.75958653158129	4.666	50.815	0	732
1109	5.75958653158129	4.678	50.809	2	732
1071	5.75958653158129	4.678	50.795	0	732
851	5.75958653158129	4.675	50.808	0	732
918	5.75958653158129	4.71	50.81	0	732
1003	5.75958653158129	4.719	50.802	0	732
1012	5.75958653158129	4.72	50.804	0	732
1037	5.75958653158129	4.724	50.798	0	732
1106	5.75958653158129	4.669	50.812	0	732
966	6.02138591938044	4.701	50.793	0	732
1070	6.02138591938044	4.697	50.797	0	732
1074	6.02138591938044	4.696	50.794	0	732
1110	6.02138591938044	4.705	50.794	0	732
773	6.02138591938044	4.733	50.806	0	732
1085	6.02138591938044	4.743	50.807	0	732
1082	6.02138591938044	4.738	50.807	0	732
1035	6.02138591938044	4.723	50.803	0	732
40	6.02138591938044	4.709	50.812	0	732
1032	6.02138591938044	4.718	50.796	1	732
986	6.02138591938044	4.721	50.797	1	732
85	6.02138591938044	4.694	50.801	0	732
94	6.02138591938044	4.736	50.808	0	732
440	6.02138591938044	4.743	50.81	0	732
901	6.02138591938044	4.67	50.811	0	732
834	6.02138591938044	4.736	50.817	0	732
1113	6.02138591938044	4.682	50.813	0	732
915	6.02138591938044	4.734	50.82	0	732
839	6.02138591938044	4.732	50.816	0	732
916	6.02138591938044	4.724	50.813	0	732
910	6.02138591938044	4.722	50.816	0	732
914	6.02138591938044	4.718	50.811	0	732
836	6.02138591938044	4.706	50.818	0	732
1046	6.02138591938044	4.676	50.812	0	732
1053	6.02138591938044	4.673	50.796	0	732
1033	6.02138591938044	4.732	50.806	0	732
813	6.02138591938044	4.673	50.801	0	732
1111	6.02138591938044	4.67	50.796	0	732
1096	6.02138591938044	4.691	50.795	0	732
211	6.02138591938044	4.704	50.801	0	732
212	6.02138591938044	4.699	50.801	0	732
1098	6.02138591938044	4.685	50.796	0	732
316	6.02138591938044	4.687	50.807	0	732
1036	6.02138591938044	4.722	50.798	0	732
452	6.02138591938044	4.727	50.805	0	732
955	6.02138591938044	4.707	50.794	0	732
694	6.02138591938044	4.698	50.817	0	732
324	6.02138591938044	4.692	50.809	0	732
289	6.02138591938044	4.712	50.803	0	732
1072	6.02138591938044	4.659	50.818	0	732
808	6.02138591938044	4.681	50.807	0	732
1112	6.02138591938044	4.662	50.818	0	732
1005	6.02138591938044	4.724	50.805	0	732
913	6.02138591938044	4.708	50.81	0	732
907	6.02138591938044	4.707	50.813	0	732
460	6.02138591938044	4.693	50.804	0	732
473	6.02138591938044	4.666	50.796	0	732
909	6.02138591938044	4.734	50.819	0	732
580	6.02138591938044	4.69	50.798	0	732
660	6.02138591938044	4.743	50.817	0	732
700	6.02138591938044	4.662	50.817	0	732
659	6.02138591938044	4.737	50.814	0	732
673	6.02138591938044	4.695	50.793	0	732
774	6.02138591938044	4.666	50.815	0	732
1109	6.02138591938044	4.678	50.809	1	732
1071	6.02138591938044	4.678	50.795	0	732
851	6.02138591938044	4.675	50.808	0	732
918	6.02138591938044	4.71	50.81	0	732
1003	6.02138591938044	4.719	50.802	0	732
1012	6.02138591938044	4.72	50.804	0	732
1037	6.02138591938044	4.724	50.798	0	732
1106	6.02138591938044	4.669	50.812	0	732
